# Supplementary material for: Genome-wide identification and characterization of Puccinia striiformis-responsive lncRNAs in Triticum aestivum
Source: Front Plant Sci. 2023 Aug 15;14:1120898. doi: 10.3389/fpls.2023.1120898 (PMC10465180; doi:10.3389/fpls.2023.1120898)
Supplement: Supplementary file 1 [file DataSheet_1.csv]

Summary information of identified lncRNA-SSRs
lncRNA accession	standard	motif	type	repeat	start	end	length
TCONS_00002629	AG	CT	2	7	5	18	14
TCONS_00002636	CCG	CGC	3	5	44	58	15
TCONS_00000102	AGC	AGC	3	5	153	167	15
TCONS_00000498	AGG	CTC	3	5	41	55	15
TCONS_00000499	AGG	CTC	3	5	41	55	15
TCONS_00000578	AC	AC	2	9	65	82	18
TCONS_00003567	AG	GA	2	7	102	115	14
TCONS_00001388	ACG	CGA	3	5	41	55	15
TCONS_00004190	AG	AG	2	9	1135	1152	18
TCONS_00004763	AGG	CTC	3	5	11	25	15
TCONS_00004871	AGGGGG	TCCCCC	6	4	215	238	24
TCONS_00005141	AC	TG	2	22	661	704	44
TCONS_00002393	AGC	GCA	3	6	302	319	18
TCONS_00002572	AG	GA	2	11	445	466	22
TCONS_00009138	ATCG	TAGC	4	4	544	559	16
TCONS_00007086	CCG	CGG	3	6	213	230	18
TCONS_00009477	ACAGG	TCCTG	5	4	100	119	20
TCONS_00007706	AGC	GCA	3	5	149	163	15
TCONS_00009936	AAT	TTA	3	5	423	437	15
TCONS_00009997	AC	TG	2	8	331	346	16
TCONS_00009998	AC	TG	2	8	484	499	16
TCONS_00007832	CCG	CGC	3	5	175	189	15
TCONS_00010043	AT	AT	2	13	34	59	26
TCONS_00010043	ACCCG	CGACC	5	4	202	221	20
TCONS_00010413	AAC	TTG	3	8	808	831	24
TCONS_00010414	AAC	TTG	3	8	1057	1080	24
TCONS_00010475	AT	AT	2	10	1198	1217	20
TCONS_00008183	AT	AT	2	7	89	102	14
TCONS_00010485	CCG	GGC	3	6	581	598	18
TCONS_00010700	AC	TG	2	9	563	580	18
TCONS_00010874	CCG	GCC	3	6	23	40	18
TCONS_00010875	CCG	GCC	3	6	28	45	18
TCONS_00010876	CCG	GCC	3	6	69	86	18
TCONS_00011152	AG	CT	2	18	1	36	36
TCONS_00011167	ACGC	CGTG	4	7	468	495	28
TCONS_00011167	AAC	CAA	3	9	695	721	27
TCONS_00015210	AG	CT	2	8	31	46	16
TCONS_00015212	AG	CT	2	8	79	94	16
TCONS_00015213	AG	CT	2	8	97	112	16
TCONS_00015215	AG	CT	2	8	100	115	16
TCONS_00012485	ATG	AGT	3	17	260	310	51
TCONS_00012487	ATG	AGT	3	17	59	109	51
TCONS_00015240	AGC	AGC	3	5	582	596	15
TCONS_00015529	AG	CT	2	15	1	30	30
TCONS_00013219	AG	TC	2	8	56	71	16
TCONS_00016188	AG	GA	2	13	40	65	26
TCONS_00016228	AGG	GAG	3	5	355	369	15
TCONS_00013791	AGC	AGC	3	5	308	322	15
TCONS_00013793	AGC	AGC	3	5	275	289	15
TCONS_00016864	CCG	CCG	3	5	238	252	15
TCONS_00016875	CCG	GCC	3	5	604	618	15
TCONS_00016993	AGG	TCC	3	5	336	350	15
TCONS_00014448	A	T	1	14	555	568	14
TCONS_00014970	ACC	TGG	3	6	277	294	18
TCONS_00017727	ACCTCC	GTGGAG	6	4	277	300	24
TCONS_00019085	AACG	TGCT	4	4	1398	1413	16
TCONS_00019085	AAAG	TCTT	4	5	1694	1713	20
TCONS_00019086	AACG	TGCT	4	4	1469	1484	16
TCONS_00019086	AAAG	TCTT	4	5	1765	1784	20
TCONS_00022907	CCG	GCG	3	5	4	18	15
TCONS_00023384	ATAC	ATGT	4	4	67	82	16
TCONS_00019853	CCG	CCG	3	7	214	234	21
TCONS_00019908	ATAG	TATC	4	4	741	756	16
TCONS_00019910	ATAG	TATC	4	4	693	708	16
TCONS_00019955	AAT	TAT	3	7	886	906	21
TCONS_00019956	AAT	TAT	3	7	889	909	21
TCONS_00023628	AC	TG	2	8	826	841	16
TCONS_00023698	AGG	CCT	3	6	76	93	18
TCONS_00023762	AC	AC	2	11	985	1006	22
TCONS_00023981	AAAG	CTTT	4	4	55	70	16
TCONS_00020426	ACC	CCA	3	5	220	234	15
TCONS_00020494	AAG	TCT	3	5	15	29	15
TCONS_00024235	AAT	ATT	3	5	329	343	15
TCONS_00020580	AGCG	CGAG	4	4	8	23	16
TCONS_00020581	AGCG	CGAG	4	4	8	23	16
TCONS_00024289	CCG	CGC	3	5	108	122	15
TCONS_00024421	CCG	CGC	3	5	58	72	15
TCONS_00024446	AC	AC	2	7	157	170	14
TCONS_00021191	CCG	CCG	3	5	98	112	15
TCONS_00024926	AG	CT	2	8	56	71	16
TCONS_00025300	AAG	TCT	3	5	631	645	15
TCONS_00025338	ACAG	ACAG	4	4	433	448	16
TCONS_00025340	ACAG	ACAG	4	4	562	577	16
TCONS_00021844	ACC	CAC	3	8	326	349	24
TCONS_00021844	ACCG	CAGC	4	4	390	405	16
TCONS_00021844	AGC	GCA	3	5	494	508	15
TCONS_00025634	CCG	GGC	3	6	357	374	18
TCONS_00022157	CCG	CGG	3	5	210	224	15
TCONS_00022183	ATCGCC	GGCGAT	6	4	133	156	24
TCONS_00022329	CCG	GGC	3	5	95	109	15
TCONS_00022330	CCG	GGC	3	5	36	50	15
TCONS_00031376	AC	AC	2	11	897	918	22
TCONS_00027782	AG	TC	2	8	1	16	16
TCONS_00031619	ACG	TGC	3	5	16	30	15
TCONS_00031752	ATG	ATG	3	9	789	815	27
TCONS_00031922	AG	TC	2	8	1281	1296	16
TCONS_00031986	AGGGG	CCTCC	5	4	43	62	20
TCONS_00031988	AGGGG	CCTCC	5	4	57	76	20
TCONS_00031989	AGGGG	CCTCC	5	4	66	85	20
TCONS_00028439	AGG	GAG	3	5	226	240	15
TCONS_00028439	AGC	CAG	3	5	430	444	15
TCONS_00028439	AG	GA	2	7	705	718	14
TCONS_00028860	AG	CT	2	8	330	345	16
TCONS_00028865	AC	TG	2	8	386	401	16
TCONS_00032882	AGC	CAG	3	5	1377	1391	15
TCONS_00032882	AGC	CAG	3	5	1430	1444	15
TCONS_00028993	AG	AG	2	7	203	216	14
TCONS_00028994	AG	AG	2	7	141	154	14
TCONS_00033028	CCG	CCG	3	6	176	193	18
TCONS_00033028	ACC	CCA	3	5	226	240	15
TCONS_00033030	CCG	CCG	3	6	214	231	18
TCONS_00033030	ACC	CCA	3	5	264	278	15
TCONS_00029224	AG	CT	2	7	42	55	14
TCONS_00029239	ATG	TAC	3	7	43	63	21
TCONS_00029261	ACG	TCG	3	5	303	317	15
TCONS_00029262	ACG	TCG	3	5	303	317	15
TCONS_00029265	ACG	TCG	3	5	303	317	15
TCONS_00029265	AAG	GAA	3	5	656	670	15
TCONS_00029291	ACCCC	CCCAC	5	4	229	248	20
TCONS_00033226	AC	CA	2	8	28	43	16
TCONS_00033226	A	A	1	12	44	55	12
TCONS_00029423	AG	GA	2	11	1031	1052	22
TCONS_00029697	AGG	TCC	3	5	720	734	15
TCONS_00029780	AG	GA	2	9	370	387	18
TCONS_00029780	AC	TG	2	17	476	509	34
TCONS_00029803	AG	AG	2	8	146	161	16
TCONS_00033769	A	T	1	12	343	354	12
TCONS_00030134	ACGG	CTGC	4	4	641	656	16
TCONS_00034100	CCG	CCG	3	5	69	83	15
TCONS_00030394	AGG	CTC	3	5	459	473	15
TCONS_00030489	A	T	1	13	377	389	13
TCONS_00034438	AG	CT	2	8	112	127	16
TCONS_00034556	ACG	TGC	3	6	634	651	18
TCONS_00030847	AG	CT	2	7	122	135	14
TCONS_00030849	AG	CT	2	7	82	95	14
TCONS_00034661	AAG	AGA	3	6	386	403	18
TCONS_00034661	AAG	TTC	3	6	531	548	18
TCONS_00030952	CCG	CCG	3	10	70	99	30
TCONS_00030953	CCG	CCG	3	10	70	99	30
TCONS_00030955	CCG	CCG	3	10	49	78	30
TCONS_00030959	CCG	CCG	3	10	47	76	30
TCONS_00031000	CCG	GGC	3	6	202	219	18
TCONS_00031093	CCG	CCG	3	5	241	255	15
TCONS_00034964	A	T	1	17	76	92	17
TCONS_00031147	AC	GT	2	14	678	705	28
TCONS_00037066	AAAG	AGAA	4	13	807	858	52
TCONS_00037066	ATAG	AGAT	4	6	859	882	24
TCONS_00037066	ATAG	TAGA	4	17	898	965	68
TCONS_00040866	A	T	1	13	415	427	13
TCONS_00041119	AC	TG	2	7	834	847	14
TCONS_00037761	ACG	CGT	3	5	313	327	15
TCONS_00037864	AAT	ATT	3	5	1841	1855	15
TCONS_00038020	CCG	CCG	3	5	410	424	15
TCONS_00038067	AGC	AGC	3	6	181	198	18
TCONS_00041735	CCG	GCC	3	5	266	280	15
TCONS_00038154	ATCC	ATGG	4	4	1018	1033	16
TCONS_00042003	AG	GA	2	7	600	613	14
TCONS_00042429	AGGG	TCCC	4	4	1	16	16
TCONS_00042777	AC	GT	2	8	2235	2250	16
TCONS_00042777	AT	AT	2	8	2251	2266	16
TCONS_00042778	AC	GT	2	8	1064	1079	16
TCONS_00042778	AT	AT	2	8	1080	1095	16
TCONS_00042779	AC	GT	2	8	1358	1373	16
TCONS_00042779	AT	AT	2	8	1374	1389	16
TCONS_00039752	AG	GA	2	13	29	54	26
TCONS_00039752	CCG	GCG	3	6	352	369	18
TCONS_00045451	CCG	CCG	3	5	42	56	15
TCONS_00045476	AG	AG	2	8	76	91	16
TCONS_00049141	CCG	CCG	3	5	62	76	15
TCONS_00045749	AGG	CTC	3	5	189	203	15
TCONS_00045803	CCG	GGC	3	5	237	251	15
TCONS_00046319	CCG	CGC	3	5	58	72	15
TCONS_00046493	ACCGC	GCACC	5	4	123	142	20
TCONS_00046493	ATG	GTA	3	6	784	801	18
TCONS_00046644	AG	TC	2	8	7	22	16
TCONS_00050280	AC	GT	2	8	1518	1533	16
TCONS_00046893	AGAGG	GAGGA	5	4	92	111	20
TCONS_00046916	AC	AC	2	13	3	28	26
TCONS_00050528	AG	GA	2	12	28	51	24
TCONS_00047327	CCCG	CCGC	4	4	524	539	16
TCONS_00047328	CCCG	CCGC	4	4	488	503	16
TCONS_00047394	AGG	CTC	3	5	43	57	15
TCONS_00047395	AGG	CTC	3	5	41	55	15
TCONS_00051390	AATC	TGAT	4	4	797	812	16
TCONS_00047978	AATG	TGAA	4	4	646	661	16
TCONS_00051686	CCG	CGC	3	5	189	203	15
TCONS_00051835	AGC	GCA	3	5	64	78	15
TCONS_00051941	AC	TG	2	7	250	263	14
TCONS_00052110	AGG	CTC	3	8	356	379	24
TCONS_00052199	AG	CT	2	8	43	58	16
TCONS_00048678	AAAC	TGTT	4	5	289	308	20
TCONS_00052216	ATG	GTA	3	6	253	270	18
TCONS_00048849	AC	AC	2	7	900	913	14
TCONS_00053832	AT	TA	2	8	360	375	16
TCONS_00053845	AC	GT	2	12	800	823	24
TCONS_00057837	AAT	AAT	3	12	1049	1084	36
TCONS_00057838	AAT	AAT	3	12	1297	1332	36
TCONS_00057839	AAT	AAT	3	12	1804	1839	36
TCONS_00058047	CCG	GGC	3	5	163	177	15
TCONS_00054414	AC	CA	2	10	563	582	20
TCONS_00054629	ATAC	TGTA	4	4	928	943	16
TCONS_00055334	A	T	1	13	92	104	13
TCONS_00055560	A	A	1	14	788	801	14
TCONS_00059591	C	C	1	12	879	890	12
TCONS_00060114	AG	TC	2	11	136	157	22
TCONS_00060115	AG	TC	2	11	155	176	22
TCONS_00060116	AG	TC	2	11	161	182	22
TCONS_00056732	AGG	TCC	3	5	76	90	15
TCONS_00056938	AT	AT	2	21	464	505	42
TCONS_00056939	AT	AT	2	21	439	480	42
TCONS_00060948	AGCG	AGCG	4	4	687	702	16
TCONS_00060948	AATC	ATTG	4	4	1373	1388	16
TCONS_00061010	CCG	GCC	3	5	36	50	15
TCONS_00057218	AAC	CAA	3	7	1161	1181	21
TCONS_00061088	AG	TC	2	11	23	44	22
TCONS_00061089	AG	TC	2	11	90	111	22
TCONS_00061360	ACAG	ACAG	4	4	89	104	16
TCONS_00063152	AG	TC	2	9	39	56	18
TCONS_00066617	CCG	CCG	3	5	293	307	15
TCONS_00063573	AG	TC	2	13	698	723	26
TCONS_00063683	AC	AC	2	7	892	905	14
TCONS_00067272	CCG	CGC	3	5	105	119	15
TCONS_00063939	AG	TC	2	7	32	45	14
TCONS_00063991	AAG	AAG	3	5	91	105	15
TCONS_00067364	A	T	1	12	758	769	12
TCONS_00067365	A	T	1	12	773	784	12
TCONS_00067472	AC	TG	2	9	222	239	18
TCONS_00067518	AG	CT	2	8	27	42	16
TCONS_00067520	AG	CT	2	8	30	45	16
TCONS_00067521	AG	CT	2	8	33	48	16
TCONS_00064180	CCG	CCG	3	5	73	87	15
TCONS_00064302	AC	GT	2	8	1239	1254	16
TCONS_00067649	CCG	GGC	3	5	28	42	15
TCONS_00067650	CCG	GGC	3	5	30	44	15
TCONS_00067651	CCG	GGC	3	5	53	67	15
TCONS_00067652	CCG	GGC	3	5	70	84	15
TCONS_00067653	CCG	GGC	3	5	73	87	15
TCONS_00067658	AG	TC	2	7	447	460	14
TCONS_00067666	AG	CT	2	9	106	123	18
TCONS_00064458	A	A	1	12	874	885	12
TCONS_00067806	ACC	GTG	3	6	1847	1864	18
TCONS_00064514	CCG	GCC	3	5	215	229	15
TCONS_00068240	AGAGG	CTCTC	5	5	51	75	25
TCONS_00068314	CCG	CGG	3	5	30	44	15
TCONS_00068315	CCG	CGG	3	5	53	67	15
TCONS_00065224	CCG	CCG	3	5	287	301	15
TCONS_00065256	ACCG	CCGA	4	5	290	309	20
TCONS_00065358	A	A	1	12	250	261	12
TCONS_00065358	AC	TG	2	7	750	763	14
TCONS_00065360	A	A	1	12	148	159	12
TCONS_00065361	A	A	1	12	40	51	12
TCONS_00065593	CCG	GCC	3	5	1165	1179	15
TCONS_00065660	AGG	CCT	3	6	245	262	18
TCONS_00069256	CCCG	CCGC	4	4	324	339	16
TCONS_00065925	CCCG	GGCG	4	4	746	761	16
TCONS_00065999	ACCG	GGCT	4	4	318	333	16
TCONS_00066077	CCG	CCG	3	5	39	53	15
TCONS_00069614	ACG	CTG	3	6	649	666	18
TCONS_00066389	ATGC	ACGT	4	4	32	47	16
TCONS_00069688	ATCC	GATG	4	5	554	573	20
TCONS_00071456	AAACAG	GAAACA	6	4	561	584	24
TCONS_00071468	AG	GA	2	7	346	359	14
TCONS_00071697	AGC	GCA	3	5	153	167	15
TCONS_00074806	AG	CT	2	10	32	51	20
TCONS_00071914	AT	TA	2	7	475	488	14
TCONS_00072122	AGG	CCT	3	5	91	105	15
TCONS_00072123	AGG	CCT	3	5	91	105	15
TCONS_00072232	AGC	CAG	3	6	1537	1554	18
TCONS_00072281	CCG	GCG	3	5	943	957	15
TCONS_00072433	ACC	CCA	3	5	128	142	15
TCONS_00072438	ACC	CCA	3	5	42	56	15
TCONS_00072442	ACC	CCA	3	5	35	49	15
TCONS_00075408	AAC	TTG	3	6	808	825	18
TCONS_00072606	AGG	CTC	3	5	133	147	15
TCONS_00075639	ACCG	CGAC	4	4	42	57	16
TCONS_00072912	AGG	CTC	3	5	195	209	15
TCONS_00076060	CCG	CGC	3	5	184	198	15
TCONS_00076061	CCG	CGC	3	5	185	199	15
TCONS_00073343	AGG	TCC	3	5	169	183	15
TCONS_00073343	AG	CT	2	18	587	622	36
TCONS_00073646	AG	CT	2	7	493	506	14
TCONS_00073648	AG	CT	2	7	898	911	14
TCONS_00076665	CCG	CCG	3	7	1	21	21
TCONS_00073730	ACGG	GGAC	4	4	124	139	16
TCONS_00073870	ATCAGC	TCGTAG	6	5	1091	1120	30
TCONS_00077040	A	A	1	14	1088	1101	14
TCONS_00077041	A	A	1	14	1046	1059	14
TCONS_00074091	AG	CT	2	14	1	28	28
TCONS_00074091	AGC	AGC	3	6	398	415	18
TCONS_00078432	CCGG	GGCC	4	4	167	182	16
TCONS_00078448	CCG	CGG	3	5	163	177	15
TCONS_00081533	CCG	CGG	3	5	501	515	15
TCONS_00081533	ATAC	TGTA	4	5	828	847	20
TCONS_00081597	ATCC	CATC	4	7	135	162	28
TCONS_00081819	AG	CT	2	7	307	320	14
TCONS_00081819	AG	TC	2	7	322	335	14
TCONS_00081819	AG	CT	2	9	1686	1703	18
TCONS_00081819	A	T	1	12	1843	1854	12
TCONS_00078816	AG	GA	2	16	72	103	32
TCONS_00078816	ACG	CGA	3	6	370	387	18
TCONS_00081944	CCG	CGC	3	5	36	50	15
TCONS_00081968	AG	AG	2	8	54	69	16
TCONS_00081968	AG	GA	2	11	71	92	22
TCONS_00081968	CCG	GGC	3	5	210	224	15
TCONS_00081969	AG	AG	2	8	54	69	16
TCONS_00081969	AG	GA	2	11	71	92	22
TCONS_00081969	CCG	GGC	3	5	210	224	15
TCONS_00078949	AGCG	GAGC	4	4	124	139	16
TCONS_00082177	C	C	1	12	536	547	12
TCONS_00079166	AGG	CTC	3	6	132	149	18
TCONS_00079166	AG	GA	2	9	361	378	18
TCONS_00079171	AG	TC	2	10	54	73	20
TCONS_00079196	AAC	TTG	3	5	761	775	15
TCONS_00082435	CCG	CGC	3	5	15	29	15
TCONS_00082457	CCCG	CCGC	4	4	566	581	16
TCONS_00082469	AC	GT	2	14	342	369	28
TCONS_00079448	AAAG	AAAG	4	4	1147	1162	16
TCONS_00082749	CCG	CGC	3	7	64	84	21
TCONS_00082750	CCG	CGC	3	7	68	88	21
TCONS_00082751	CCG	CGC	3	7	117	137	21
TCONS_00079707	AGC	CAG	3	5	273	287	15
TCONS_00079723	AC	TG	2	7	837	850	14
TCONS_00083134	AT	TA	2	13	606	631	26
TCONS_00083156	CCG	CGC	3	6	14	31	18
TCONS_00083161	CCG	CGC	3	6	16	33	18
TCONS_00083196	AGG	CTC	3	6	99	116	18
TCONS_00083198	AGG	CTC	3	6	128	145	18
TCONS_00083199	AGG	CTC	3	6	178	195	18
TCONS_00083403	CCG	GCG	3	5	238	252	15
TCONS_00083405	CCG	GCG	3	5	201	215	15
TCONS_00083746	AAAAC	GTTTT	5	4	470	489	20
TCONS_00083795	AG	CT	2	16	45	76	32
TCONS_00084175	AG	CT	2	7	4	17	14
TCONS_00084176	AG	CT	2	7	2	15	14
TCONS_00084189	AAT	TAA	3	5	1132	1146	15
TCONS_00084315	AGGG	GAGG	4	5	65	84	20
TCONS_00084774	ATAC	TGTA	4	4	110	125	16
TCONS_00081467	AG	CT	2	7	74	87	14
TCONS_00081467	AAGG	CTTC	4	4	160	175	16
TCONS_00081467	AATCT	AGATT	5	4	1241	1260	20
TCONS_00088696	ACG	CGT	3	5	424	438	15
TCONS_00086034	AT	AT	2	7	44	57	14
TCONS_00086035	AC	TG	2	20	596	635	40
TCONS_00086177	AGG	AGG	3	6	575	592	18
TCONS_00086443	CCG	CGC	3	5	146	160	15
TCONS_00089510	AG	CT	2	8	1821	1836	16
TCONS_00089511	AG	CT	2	8	1510	1525	16
TCONS_00089635	AT	TA	2	7	2065	2078	14
TCONS_00089676	AG	CT	2	8	386	401	16
TCONS_00087030	ACG	TGC	3	5	386	400	15
TCONS_00089692	ATG	ATG	3	5	645	659	15
TCONS_00089692	ATG	ATG	3	5	669	683	15
TCONS_00089693	ATG	ATG	3	5	1128	1142	15
TCONS_00089693	ATG	ATG	3	5	1152	1166	15
TCONS_00089695	ATG	ATG	3	5	787	801	15
TCONS_00089695	ATG	ATG	3	5	811	825	15
TCONS_00089696	ATG	ATG	3	5	884	898	15
TCONS_00089696	ATG	ATG	3	5	908	922	15
TCONS_00087113	AG	AG	2	7	14	27	14
TCONS_00087220	CCG	GGC	3	5	1192	1206	15
TCONS_00087224	CCG	GGC	3	5	1077	1091	15
TCONS_00087347	AT	AT	2	8	1098	1113	16
TCONS_00087347	AC	AC	2	8	1114	1129	16
TCONS_00087348	AT	AT	2	8	762	777	16
TCONS_00087348	AC	AC	2	8	778	793	16
TCONS_00087384	AG	CT	2	41	496	577	82
TCONS_00087385	AG	CT	2	41	496	577	82
TCONS_00087386	AAC	TTG	3	10	663	692	30
TCONS_00087599	CCG	GCG	3	5	746	760	15
TCONS_00087602	CCG	GCG	3	5	28	42	15
TCONS_00087648	CCG	CGC	3	5	167	181	15
TCONS_00087728	ATCC	CCAT	4	4	95	110	16
TCONS_00087728	AGG	GAG	3	6	775	792	18
TCONS_00088141	ACC	CCA	3	7	22	42	21
TCONS_00090719	AAC	ACA	3	7	694	714	21
TCONS_00088558	AAG	CTT	3	14	75	116	42
TCONS_00088558	AG	CT	2	10	119	138	20
TCONS_00091263	AGG	CTC	3	5	242	256	15
TCONS_00091267	AGG	CTC	3	5	183	197	15
TCONS_00092188	AAAC	TTTG	4	4	1810	1825	16
TCONS_00092443	AGG	GAG	3	5	230	244	15
TCONS_00095915	CCG	GCG	3	5	57	71	15
TCONS_00096040	AGG	CCT	3	5	696	710	15
TCONS_00092633	AAC	AAC	3	5	2362	2376	15
TCONS_00096072	AAC	TTG	3	5	323	337	15
TCONS_00096073	AAC	TTG	3	5	323	337	15
TCONS_00092776	ATG	GAT	3	6	424	441	18
TCONS_00096490	AG	CT	2	8	417	432	16
TCONS_00096491	AG	CT	2	8	470	485	16
TCONS_00093105	AAAAAT	AAAATA	6	4	562	585	24
TCONS_00096876	ATG	ACT	3	5	399	413	15
TCONS_00097043	AGG	TCC	3	5	9	23	15
TCONS_00097045	AGG	TCC	3	5	11	25	15
TCONS_00097048	AGG	TCC	3	5	32	46	15
TCONS_00093548	AT	TA	2	11	509	530	22
TCONS_00097349	AGG	CCT	3	6	482	499	18
TCONS_00093884	AG	AG	2	16	53	84	32
TCONS_00097468	ACG	GCT	3	5	220	234	15
TCONS_00097481	AACG	AGCA	4	4	295	310	16
TCONS_00094069	AGCG	AGCG	4	4	605	620	16
TCONS_00094120	CCG	GCG	3	7	60	80	21
TCONS_00097675	AG	GA	2	7	16	29	14
TCONS_00097675	AG	GA	2	7	40	53	14
TCONS_00094446	AGG	TCC	3	5	1408	1422	15
TCONS_00097868	AG	CT	2	7	31	44	14
TCONS_00097931	ACG	GAC	3	5	281	295	15
TCONS_00094572	CCG	CGC	3	5	66	80	15
TCONS_00098233	CCG	CCG	3	7	102	122	21
TCONS_00098234	CCG	CCG	3	5	20	34	15
TCONS_00098237	CCG	CCG	3	5	71	85	15
TCONS_00094896	CCG	GCC	3	5	77	91	15
TCONS_00094898	CCG	GCC	3	5	77	91	15
TCONS_00094901	CCG	GCC	3	5	77	91	15
TCONS_00098444	AAG	CTT	3	21	111	173	63
TCONS_00098444	AAG	TTC	3	6	557	574	18
TCONS_00095173	AG	CT	2	7	35	48	14
TCONS_00095173	AT	TA	2	13	904	929	26
TCONS_00095175	AG	AG	2	11	755	776	22
TCONS_00095417	CCG	GCC	3	5	61	75	15
TCONS_00095418	CCG	GCC	3	5	61	75	15
TCONS_00095551	AGG	AGG	3	6	1330	1347	18
TCONS_00095575	A	T	1	15	431	445	15
TCONS_00103998	AGAGG	AGAGG	5	4	100	119	20
TCONS_00100981	C	G	1	12	41	52	12
TCONS_00104968	CCG	GCG	3	5	497	511	15
TCONS_00105017	AGC	AGC	3	5	519	533	15
TCONS_00105308	AGG	GAG	3	5	993	1007	15
TCONS_00101608	AG	GA	2	8	334	349	16
TCONS_00105461	AAC	CAA	3	5	183	197	15
TCONS_00105804	AAAT	ATTT	4	4	468	483	16
TCONS_00102651	AG	GA	2	11	12	33	22
TCONS_00102651	AAG	GAA	3	5	53	67	15
TCONS_00102652	AG	GA	2	9	1	18	18
TCONS_00102652	AAG	GAA	3	5	38	52	15
TCONS_00102775	A	T	1	12	419	430	12
TCONS_00106549	ATCC	CCAT	4	4	126	141	16
TCONS_00106550	ATCC	CCAT	4	4	125	140	16
TCONS_00106558	AAGTG	AAGTG	5	4	812	831	20
TCONS_00103513	AG	CT	2	7	54	67	14
TCONS_00107398	CCG	GCG	3	5	31	45	15
TCONS_00103775	AGCGC	GCAGC	5	4	86	105	20
TCONS_00103852	AC	GT	2	8	753	768	16
TCONS_00103866	AAG	TTC	3	6	47	64	18
TCONS_00107551	ACC	GGT	3	5	86	100	15
TCONS_00103954	ACG	CTG	3	5	35	49	15
TCONS_00112824	ACTC	TCAC	4	4	792	807	16
TCONS_00112884	ACG	CGT	3	5	405	419	15
TCONS_00113269	CCG	CCG	3	6	69	86	18
TCONS_00109996	AC	AC	2	8	282	297	16
TCONS_00110720	AGGG	CCTC	4	4	349	364	16
TCONS_00110743	CCG	GGC	3	5	127	141	15
TCONS_00111100	AATC	TCAA	4	4	280	295	16
TCONS_00111164	AC	GT	2	7	602	615	14
TCONS_00114633	AGGG	GAGG	4	5	224	243	20
TCONS_00114666	AT	AT	2	7	608	621	14
TCONS_00114701	CCG	GGC	3	5	141	155	15
TCONS_00114751	AG	GA	2	8	236	251	16
TCONS_00114752	AG	GA	2	8	21	36	16
TCONS_00114789	CCG	CGC	3	7	79	99	21
TCONS_00115191	A	A	1	15	1110	1124	15
TCONS_00115192	A	A	1	15	1188	1202	15
TCONS_00115413	CCG	CCG	3	5	90	104	15
TCONS_00115603	AGG	AGG	3	6	191	208	18
TCONS_00115604	AGG	AGG	3	6	218	235	18
TCONS_00115613	AAG	CTT	3	10	141	170	30
TCONS_00117588	CCCG	CCGC	4	4	44	59	16
TCONS_00117670	AGC	GCA	3	6	489	506	18
TCONS_00117857	CCCCCG	CCCCGC	6	4	200	223	24
TCONS_00120410	AGG	AGG	3	5	68	82	15
TCONS_00118102	AGG	CCT	3	7	56	76	21
TCONS_00120764	AGC	AGC	3	5	445	459	15
TCONS_00120764	AAC	AAC	3	7	995	1015	21
TCONS_00121303	AGC	CAG	3	5	165	179	15
TCONS_00118911	CCG	GCC	3	5	69	83	15
TCONS_00121561	AGC	GCA	3	5	18	32	15
TCONS_00121562	AGC	GCA	3	5	167	181	15
TCONS_00121571	CCGG	GGCC	4	4	296	311	16
TCONS_00121662	AG	TC	2	7	14	27	14
TCONS_00121779	A	T	1	12	467	478	12
TCONS_00122268	AG	AG	2	8	517	532	16
TCONS_00122268	AC	TG	2	8	614	629	16
TCONS_00122268	AG	CT	2	7	679	692	14
TCONS_00122320	AGG	CTC	3	5	29	43	15
TCONS_00122461	AC	TG	2	8	716	731	16
TCONS_00119871	ATCAG	AGATC	5	4	423	442	20
TCONS_00120084	AGG	AGG	3	7	67	87	21
TCONS_00120084	AGC	AGC	3	5	329	343	15
TCONS_00123903	AG	CT	2	13	60	85	26
TCONS_00124077	CCG	GCC	3	5	467	481	15
TCONS_00124312	CCG	CGC	3	5	72	86	15
TCONS_00127526	CCG	GGC	3	5	236	250	15
TCONS_00124623	CCG	GCC	3	5	848	862	15
TCONS_00124639	ACGCCG	CGGCGT	6	4	82	105	24
TCONS_00127964	AGC	GCA	3	6	1103	1120	18
TCONS_00125061	AGGG	CCTC	4	4	558	573	16
TCONS_00125168	AGGCGG	GCCTCC	6	4	19	42	24
TCONS_00128342	CCG	CGC	3	5	65	79	15
TCONS_00125468	CCG	GCC	3	5	111	125	15
TCONS_00125479	ACC	ACC	3	5	305	319	15
TCONS_00125480	ACC	ACC	3	5	305	319	15
TCONS_00125758	ACCG	AGCC	4	7	398	425	28
TCONS_00126170	CCG	GCC	3	6	62	79	18
TCONS_00126257	AG	TC	2	7	103	116	14
TCONS_00126685	AC	GT	2	9	519	536	18
TCONS_00126686	AC	GT	2	9	531	548	18
TCONS_00131759	CCG	CCG	3	5	140	154	15
TCONS_00131955	ACG	CGT	3	5	401	415	15
TCONS_00132646	AG	TC	2	8	34	49	16
TCONS_00132800	CCG	GGC	3	6	175	192	18
TCONS_00135509	ACC	CCA	3	7	123	143	21
TCONS_00135510	ACC	CCA	3	7	154	174	21
TCONS_00135512	ACC	CCA	3	7	172	192	21
TCONS_00133305	AC	TG	2	17	585	618	34
TCONS_00133447	AGG	GGA	3	6	1771	1788	18
TCONS_00133461	AGC	GCA	3	5	1335	1349	15
TCONS_00136086	AGG	GAG	3	5	53	67	15
TCONS_00136202	CCG	CCG	3	5	155	169	15
TCONS_00136203	CCG	CCG	3	5	189	203	15
TCONS_00141182	AG	TC	2	8	23	38	16
TCONS_00138236	AG	TC	2	7	127	140	14
TCONS_00141478	CCG	GGC	3	5	395	409	15
TCONS_00141479	CCG	GGC	3	5	395	409	15
TCONS_00141835	AGG	GGA	3	5	439	453	15
TCONS_00141835	AAG	GAA	3	9	454	480	27
TCONS_00141836	AGG	GGA	3	5	456	470	15
TCONS_00141836	AAG	GAA	3	9	471	497	27
TCONS_00141837	AGG	GGA	3	5	2653	2667	15
TCONS_00141837	AAG	GAA	3	9	2668	2694	27
TCONS_00141887	AAAT	TTTA	4	5	426	445	20
TCONS_00141900	CCG	CCG	3	5	235	249	15
TCONS_00141960	AT	AT	2	11	939	960	22
TCONS_00138849	ACC	CAC	3	5	9	23	15
TCONS_00138872	A	T	1	12	391	402	12
TCONS_00138885	CCG	CGC	3	5	51	65	15
TCONS_00138891	AG	GA	2	7	582	595	14
TCONS_00138892	AG	GA	2	7	577	590	14
TCONS_00138963	AGG	CCT	3	5	47	61	15
TCONS_00139275	AG	CT	2	7	30	43	14
TCONS_00139275	AGG	TCC	3	5	313	327	15
TCONS_00139336	ACC	CAC	3	8	257	280	24
TCONS_00142542	AG	TC	2	19	682	719	38
TCONS_00142667	AAC	TGT	3	12	358	393	36
TCONS_00142700	AATG	ATGA	4	4	413	428	16
TCONS_00139778	AT	AT	2	9	902	919	18
TCONS_00139927	CCG	GCC	3	5	50	64	15
TCONS_00143161	ATG	TGA	3	5	370	384	15
TCONS_00140190	CCG	GCC	3	5	192	206	15
TCONS_00140191	CCG	GCC	3	5	192	206	15
TCONS_00143864	ATCGG	GCCTA	5	5	397	421	25
TCONS_00148872	AGC	GCA	3	5	73	87	15
TCONS_00148952	CCG	GCC	3	5	52	66	15
TCONS_00145466	CCG	CCG	3	5	71	85	15
TCONS_00148990	AGC	CAG	3	5	28	42	15
TCONS_00149148	AT	TA	2	10	903	922	20
TCONS_00149149	AT	TA	2	10	891	910	20
TCONS_00145718	A	T	1	13	235	247	13
TCONS_00145720	A	T	1	13	235	247	13
TCONS_00149334	AG	CT	2	8	107	122	16
TCONS_00149337	AG	CT	2	8	421	436	16
TCONS_00145872	ATC	TCA	3	7	795	815	21
TCONS_00149585	CCG	CGC	3	5	94	108	15
TCONS_00146242	A	T	1	15	451	465	15
TCONS_00146317	A	T	1	13	3402	3414	13
TCONS_00146317	ATGC	ATGC	4	5	3804	3823	20
TCONS_00146509	ACGC	CGTG	4	4	561	576	16
TCONS_00149973	CCG	CCG	3	5	155	169	15
TCONS_00150038	CCG	CCG	3	5	174	188	15
TCONS_00150069	AAGGG	AGGGA	5	4	130	149	20
TCONS_00150069	AGGG	CCCT	4	4	450	465	16
TCONS_00150070	AAGGG	AGGGA	5	4	147	166	20
TCONS_00150070	AGGG	CCCT	4	4	467	482	16
TCONS_00150077	AAGGG	AGGGA	5	4	159	178	20
TCONS_00150077	AGGG	CCCT	4	4	479	494	16
TCONS_00150140	AC	TG	2	22	453	496	44
TCONS_00150356	C	C	1	12	22	33	12
TCONS_00146932	AC	AC	2	7	486	499	14
TCONS_00146953	CCG	CCG	3	6	48	65	18
TCONS_00147334	CCG	CGC	3	6	81	98	18
TCONS_00147382	A	A	1	12	3	14	12
TCONS_00147451	AG	GA	2	8	24	39	16
TCONS_00147755	AC	TG	2	8	18	33	16
TCONS_00147983	CCG	CCG	3	5	42	56	15
TCONS_00151393	CCG	GCC	3	6	9	26	18
TCONS_00151428	AAC	CAA	3	5	48	62	15
TCONS_00148049	AG	TC	2	18	1	36	36
TCONS_00148050	AG	TC	2	16	1	32	32
TCONS_00148167	A	A	1	13	38	50	13
TCONS_00148373	AG	CT	2	8	37	52	16
TCONS_00151782	A	A	1	12	33	44	12
TCONS_00151907	A	A	1	13	43	55	13
TCONS_00151907	AGC	CAG	3	8	430	453	24
TCONS_00157270	ACC	CCA	3	6	350	367	18
TCONS_00157327	AAAAG	CTTTT	5	4	1765	1784	20
TCONS_00154152	AATGG	CCATT	5	4	555	574	20
TCONS_00154287	AG	CT	2	8	76	91	16
TCONS_00154290	AG	CT	2	8	1	16	16
TCONS_00157795	ATCC	CCAT	4	4	4	19	16
TCONS_00157797	ATCC	CCAT	4	4	135	150	16
TCONS_00154492	CCG	CGC	3	5	193	207	15
TCONS_00154608	CCG	GCG	3	5	232	246	15
TCONS_00154608	CCG	GCG	3	5	285	299	15
TCONS_00154608	CCG	GCG	3	5	338	352	15
TCONS_00154608	CCG	GCG	3	5	444	458	15
TCONS_00154608	CCG	GGC	3	5	644	658	15
TCONS_00154608	ATG	TGA	3	6	1122	1139	18
TCONS_00154804	CCG	CCG	3	6	26	43	18
TCONS_00154921	AC	TG	2	7	614	627	14
TCONS_00158615	AG	TC	2	19	120	157	38
TCONS_00159185	AGC	CAG	3	5	125	139	15
TCONS_00159186	AGC	CAG	3	5	276	290	15
TCONS_00156144	AG	TC	2	13	711	736	26
TCONS_00156535	A	T	1	13	339	351	13
TCONS_00156565	AGGG	CCTC	4	4	168	183	16
TCONS_00156826	ATCC	CCAT	4	4	193	208	16
TCONS_00160188	AC	CA	2	8	269	284	16
TCONS_00160308	ATCC	GATG	4	5	1189	1208	20
TCONS_00162050	CCG	GCC	3	5	55	69	15
TCONS_00162051	CCG	GCC	3	5	55	69	15
TCONS_00162224	AG	CT	2	8	18	33	16
TCONS_00162919	AG	CT	2	8	20	35	16
TCONS_00163180	CCG	GGC	3	5	223	237	15
TCONS_00163208	CCG	GGC	3	5	259	273	15
TCONS_00163208	CCG	CGG	3	8	279	302	24
TCONS_00163208	CCG	GCG	3	5	320	334	15
TCONS_00163208	CCG	GCG	3	5	353	367	15
TCONS_00163217	AAT	ATT	3	5	887	901	15
TCONS_00162539	AG	CT	2	8	11	26	16
TCONS_00162539	AAG	TTC	3	11	544	576	33
TCONS_00162539	AC	TG	2	12	955	978	24
TCONS_00163247	CCG	GCG	3	5	2	16	15
TCONS_00163247	CCG	GCG	3	5	35	49	15
TCONS_00163247	CCG	GCG	3	5	68	82	15
TCONS_00162562	AACG	GTTC	4	4	65	80	16
TCONS_00162566	AG	TC	2	7	20	33	14
TCONS_00162573	AGC	GCA	3	5	220	234	15
