# Supplementary material for: Genome-wide identification and characterization of Puccinia striiformis-responsive lncRNAs in Triticum aestivum
Source: Front Plant Sci. 2023 Aug 15;14:1120898. doi: 10.3389/fpls.2023.1120898 (PMC10465180; doi:10.3389/fpls.2023.1120898)
Supplement: Supplementary file 3 [file Table_10.xlsx]

## Sheet: lncRNA as precursor of miRNA
List of lncRNA act as precursor of the wheat miRNAs
qseqid	sseqid	pident	length	mismatch	gapopen	qstart	qend	sstart	send	evalue	bitscore
TCONS_00052144	tae-MIR9775	100	68	0	0	1040	1107	112	45	2.82e-31	126
TCONS_00052144	tae-MIR9775	100	48	0	0	1535	1582	48	1	3.69e-20	89.8
TCONS_00065315	tae-MIR1121	100	44	0	0	1620	1663	50	93	5.91e-18	82.4
TCONS_00075437	tae-MIR1128	100	30	0	0	426	455	112	83	7.11e-11	56.5
TCONS_00075437	tae-MIR5175	100	28	0	0	465	492	58	85	9.2e-10	52.8
TCONS_00081597	tae-MIR1136	100	29	0	0	562	590	92	64	7.92e-10	54.7
TCONS_00081345	tae-MIR9657a	100	78	0	0	74	151	1	78	2.02e-37	145
TCONS_00097349	tae-MIR156	100	60	0	0	43	102	210	269	3.95e-27	111
TCONS_00094069	tae-MIR1119	100	176	0	0	379	554	1	176	7.63e-92	326
TCONS_00095006	tae-MIR1128	100	28	0	0	1604	1631	61	34	4.62e-09	52.8
TCONS_00095006	tae-MIR1128	100	28	0	0	1567	1594	34	61	4.62e-09	52.8
TCONS_00095007	tae-MIR1128	100	28	0	0	1510	1537	61	34	4.62e-09	52.8
TCONS_00095007	tae-MIR1128	100	28	0	0	1473	1500	34	61	4.62e-09	52.8
TCONS_00113146	tae-MIR1128	100	36	0	0	1057	1092	117	82	7.34e-14	67.6
TCONS_00113234	tae-MIR9782	100	137	0	0	250	386	1	137	5.34e-70	254
TCONS_00133750	tae-MIR1130a	100	28	0	0	1999	2026	104	77	3.92e-09	52.8
TCONS_00139782	tae-MIR1128	100	36	0	0	111	146	81	116	2.84e-14	67.6
TCONS_00105596	tae-MIR1122a	99.398	166	1	0	1	166	130	295	2.34e-84	302
TCONS_00159182	tae-MIR1130a	99.18	122	1	0	467	588	122	1	2.72e-60	220
TCONS_00141072	tae-MIR5200	98.837	86	1	0	1328	1413	8	93	9.86e-40	154
TCONS_00004271	tae-MIR531	98.571	70	1	0	77	146	1	70	1.88e-31	124
TCONS_00006947	tae-MIR1122a	97.917	48	1	0	2884	2931	99	146	2.46e-18	84.2
TCONS_00157470	tae-MIR5050	97.778	90	2	0	107	196	1	90	1.38e-40	156
TCONS_00121926	tae-MIR1128	97.368	38	1	0	11	48	39	76	1.76e-13	65.8
TCONS_00107408	tae-MIR1125	97.143	35	1	0	1155	1189	1	35	1.27e-11	60.2
TCONS_00147276	tae-MIR1128	96.491	57	0	1	732	786	90	34	1.04e-21	93.5
TCONS_00147277	tae-MIR1128	96.491	57	0	1	735	789	90	34	1.04e-21	93.5
TCONS_00008217	tae-MIR1133	96.111	180	7	0	1413	1592	180	1	4.31e-82	294
TCONS_00045557	tae-MIR159a	96.045	177	3	2	233	405	1	177	2.62e-79	285
TCONS_00097334	tae-MIR531	95.714	70	3	0	83	152	1	70	6.59e-28	113
TCONS_00162562	tae-MIR1128	95.455	44	1	1	897	939	117	74	2.73e-14	69.4
TCONS_00083102	tae-MIR1122a	95.276	127	6	0	672	798	151	25	1.87e-54	202
TCONS_00090660	tae-MIR1121	95.122	41	2	0	511	551	53	93	1.74e-13	65.8
TCONS_00090661	tae-MIR1121	95.122	41	2	0	667	707	53	93	2.11e-13	65.8
TCONS_00149379	tae-MIR1120a	94.872	39	2	0	429	467	55	17	2.96e-12	62.1
TCONS_00140878	tae-MIR1135	94.393	107	6	0	554	660	2	108	1.75e-43	165
TCONS_00139782	tae-MIR1136	94.393	107	6	0	76	182	107	1	9.78e-44	165
TCONS_00162562	tae-MIR1136	94.393	107	6	0	862	968	1	107	3.38e-43	165
TCONS_00086756	tae-MIR1122a	93.75	64	4	0	750	813	245	182	7.78e-23	97.1
TCONS_00060314	tae-MIR1128	93.382	136	6	2	150	283	167	33	1.03e-53	198
TCONS_00027457	tae-MIR9668	93.023	43	3	0	362	404	97	139	8.54e-13	63.9
TCONS_00027458	tae-MIR9668	93.023	43	3	0	634	676	97	139	1.08e-12	63.9
TCONS_00125089	tae-MIR1128	92.248	129	8	1	940	1066	34	162	3.37e-48	182
TCONS_00076516	tae-MIR169	91.549	71	6	0	130	200	1	71	2.28e-23	99
TCONS_00118176	tae-MIR1122a	89.535	86	9	0	878	963	150	235	1e-26	110
TCONS_00121188	tae-MIR1133	89.516	124	11	2	558	680	155	33	9.25e-41	156
TCONS_00081345	tae-MIR9657b	89.362	94	10	0	68	161	1	94	1.22e-29	119
TCONS_00151508	tae-MIR1139	89.216	204	13	7	649	844	1	203	1.96e-67	246
TCONS_00113146	tae-MIR1136	88.785	107	12	0	1022	1128	1	107	2.57e-33	132
TCONS_00052144	tae-MIR7757	88.732	71	8	0	1372	1442	83	13	1.33e-19	87.9
TCONS_00129820	tae-MIR1137a	88.421	95	5	2	14	108	114	26	1.08e-26	110
TCONS_00106947	tae-MIR1128	88.372	129	13	2	544	670	162	34	4.52e-40	154
TCONS_00022576	tae-MIR1122a	88.095	126	15	0	542	667	150	25	4.67e-39	150
TCONS_00022577	tae-MIR1122a	88.095	126	15	0	1462	1587	150	25	1.04e-38	150
TCONS_00051528	tae-MIR1122a	87.324	142	15	3	968	1109	293	155	1.34e-41	159
TCONS_00015317	tae-MIR1137a	87.097	62	8	0	314	375	117	56	3.07e-15	71.3
TCONS_00081345	tae-MIR9657c	86.458	96	13	0	66	161	1	96	9.52e-26	106
TCONS_00058658	tae-MIR1127a	86.207	116	7	1	252	358	134	19	9.64e-29	117
TCONS_00015579	tae-MIR1137a	86.047	86	12	0	661	746	28	113	1.52e-21	93.5
TCONS_00015580	tae-MIR1137a	86.047	86	12	0	646	731	28	113	1.51e-21	93.5
TCONS_00096532	tae-MIR1137a	86	100	5	1	279	378	24	114	1.83e-23	99
TCONS_00158554	tae-MIR1136	85.981	107	15	0	508	614	1	107	2.15e-28	115
TCONS_00158555	tae-MIR1136	85.981	107	15	0	545	651	1	107	2.24e-28	115
TCONS_00096532	tae-MIR1137a	85.714	98	5	1	283	380	113	25	2.37e-22	95.3
TCONS_00007815	tae-MIR1122a	85.315	143	16	4	508	649	293	155	7.05e-37	143
TCONS_00151910	tae-MIR1122a	85.217	115	15	2	17	130	292	179	4.45e-29	117
TCONS_00104448	tae-MIR1122a	84.615	143	17	4	583	724	155	293	5.06e-35	137
TCONS_00013820	tae-MIR1122a	84.507	142	17	4	757	897	292	155	3.94e-34	135
TCONS_00015641	tae-MIR1122a	83.916	143	16	7	382	518	292	151	7.73e-33	130
TCONS_00083102	tae-MIR1122a	83.721	129	17	4	672	798	25	151	1.94e-29	119
TCONS_00071457	tae-MIR1122a	83.099	142	20	3	587	727	155	293	2.02e-31	126
TCONS_00158554	tae-MIR1135	81.481	108	20	0	508	615	2	109	1.3e-20	89.8
TCONS_00158555	tae-MIR1135	81.481	108	20	0	545	652	2	109	1.36e-20	89.8
TCONS_00159965	tae-MIR1122a	80.986	142	23	4	542	682	155	293	1.73e-26	110
