# Supplementary material for: Genome-wide identification and characterization of Puccinia striiformis-responsive lncRNAs in Triticum aestivum
Source: Front Plant Sci. 2023 Aug 15;14:1120898. doi: 10.3389/fpls.2023.1120898 (PMC10465180; doi:10.3389/fpls.2023.1120898)
Supplement: Supplementary file 4 [file Table_11.xlsx]

## Sheet: lncRNA-miRNA interaction
Statistics of the interaction network between miRNAs and lncRNAs.
miRNA_Acc.	Target_Acc.	Expectation	UPE$	miRNA_start	miRNA_end	Target_start	Target_end	miRNA_aligned_fragment	alignment	Target_aligned_fragment	Inhibition	Target_Desc.	Multiplicity
tae-miR1118	TCONS_00059239	0	12.741	1	23	1345	1367	CACUACAUUAUGGAAUGGAGGGA	:.:::::::::::::::::::::	UUCCUCCAUUCCAUAAUGUAGUG	Cleavage		1
tae-miR1118	TCONS_00059242	0	12.741	1	23	1630	1652	CACUACAUUAUGGAAUGGAGGGA	:.:::::::::::::::::::::	UUCCUCCAUUCCAUAAUGUAGUG	Cleavage		1
tae-miR1118	TCONS_00059243	0	12.741	1	23	1715	1737	CACUACAUUAUGGAAUGGAGGGA	:.:::::::::::::::::::::	UUCCUCCAUUCCAUAAUGUAGUG	Cleavage		1
tae-miR1118	TCONS_00129251	0	14.987	1	23	1759	1781	CACUACAUUAUGGAAUGGAGGGA	:.:::::::::::::::::::::	UUCCUCCAUUCCAUAAUGUAGUG	Cleavage		1
tae-miR9775	TCONS_00052144	0	14.419	1	22	1551	1572	UGUGCGCAAUAAGAUUUUGCUA	::::::::::::::::::::::	UAGCAAAAUCUUAUUGCGCACA	Cleavage		1
tae-miR1127b-3p	TCONS_00055217	0.5	16.739	1	21	792	812	ACAAGUAUUUCUGGACGGAGG	:::::::::.:::::::::::	CCUCCGUCCGGAAAUACUUGU	Cleavage		1
tae-miR7757-5p	TCONS_00052144	0.5	18.52	1	22	1423	1444	AUAAAACCUUCAGCUAUCCAUC	::::::::::::::::::::.:	GAUGGAUAGCUGAAGGUUUUGU	Cleavage		1
tae-miR1120c-5p	TCONS_00149379	1	20.735	1	21	430	450	UAAUAUAAGAACGUUUUUGAC	:: ::::::::::::::::::	GUAAAAAACGUUCUUAUAUUA	Cleavage		1
tae-miR1127a	TCONS_00155902	1	22.916	1	19	1169	1187	UCCUUCCGUUCGGAAUUAC	::::::.::.:::::::::	GUAAUUUCGGACGGAAGGA	Cleavage		1
tae-miR1127b-3p	TCONS_00084187	1	14.929	1	21	1004	1024	ACAAGUAUUUCUGGACGGAGG	:::::::::.:.:::::::::	CCUCCGUCCGGGAAUACUUGU	Cleavage		1
tae-miR1130b-3p	TCONS_00045608	1	19.488	1	21	95	115	UCUUAUAUUAUGGGACGGAGG	::::: :::::::::::::::	CCUCCAUCCCAUAAUAUAAGA	Cleavage		1
tae-miR1133	TCONS_00106947	1	20.011	1	22	653	674	CAUAUACUCCCUCCGUCCGAAA	:::::::::::::::::::::	UUUCGGACGGAGGGAGUAUAUA	Cleavage		1
tae-miR1133	TCONS_00008217	1	20.042	1	22	1543	1564	CAUAUACUCCCUCCGUCCGAAA	:::::::: :::::::::::::	UUUCGGACUGAGGGAGUAUAUG	Cleavage		1
tae-miR5175-5p	TCONS_00046493	1	15.982	1	21	712	732	UUCCAAAUUACUCGUCGUGGU	:..:::::::::::::::::	UCUGCGACGAGUAAUUUGGAA	Cleavage		1
tae-miR1122b-3p	TCONS_00156144	1.5	15.395	1	21	866	886	AGACUUAUAUGUAGGAACGGA	:::::::::: ::::::::::	UCCGUUCCUAAAUAUAAGUCU	Translation		1
tae-miR1122b-3p	TCONS_00089148	1.5	13.185	1	21	240	260	AGACUUAUAUGUAGGAACGGA	:::::::::: ::::::::::	UCCGUUCCUAAAUAUAAGUCU	Translation		1
tae-miR1122b-3p	TCONS_00015581	1.5	13.079	1	21	795	815	AGACUUAUAUGUAGGAACGGA	:::::::::: ::::::::::	UCCGUUCCUAAAUAUAAGUCU	Translation		1
tae-miR1122b-3p	TCONS_00038945	1.5	11.469	1	21	1005	1025	AGACUUAUAUGUAGGAACGGA	:::::::::: ::::::::::	UCCGUUCCUAAAUAUAAGUCU	Translation		1
tae-miR1122b-3p	TCONS_00015576	1.5	13.079	1	21	1027	1047	AGACUUAUAUGUAGGAACGGA	:::::::::: ::::::::::	UCCGUUCCUAAAUAUAAGUCU	Translation		1
tae-miR1122b-3p	TCONS_00065348	1.5	13.069	1	21	1256	1276	AGACUUAUAUGUAGGAACGGA	:::::::::: ::::::::::	UCCGUUCCUAAAUAUAAGUCU	Translation		1
tae-miR1122b-3p	TCONS_00015580	1.5	13.079	1	21	1178	1198	AGACUUAUAUGUAGGAACGGA	:::::::::: ::::::::::	UCCGUUCCUAAAUAUAAGUCU	Translation		1
tae-miR1122b-3p	TCONS_00015579	1.5	13.079	1	21	1193	1213	AGACUUAUAUGUAGGAACGGA	:::::::::: ::::::::::	UCCGUUCCUAAAUAUAAGUCU	Translation		1
tae-miR1122b-3p	TCONS_00089150	1.5	13.185	1	21	819	839	AGACUUAUAUGUAGGAACGGA	:::::::::: ::::::::::	UCCGUUCCUAAAUAUAAGUCU	Translation		1
tae-miR1122b-3p	TCONS_00038940	1.5	11.469	1	21	1284	1304	AGACUUAUAUGUAGGAACGGA	:::::::::: ::::::::::	UCCGUUCCUAAAUAUAAGUCU	Translation		1
tae-miR1128	TCONS_00060314	1.5	23.311	1	21	265	285	UACUACUCCCUCCGUCCGAAA	::::::::::::::::::: :	UUUCGGACGGAGGGAGUAGCA	Cleavage		1
tae-miR1130a	TCONS_00149379	1.5	19.471	1	23	439	461	CCUCCGUCUCGUAAUGUAAGACG	:::::.::::.:.::::::::	GUUCUUAUAUUAUGGGACGGAGG	Cleavage		1
tae-miR1130b-3p	TCONS_00051378	1.5	13.599	1	21	800	820	UCUUAUAUUAUGGGACGGAGG	:::::::::.:::::.::.::	CCUCCGUCCUAUAAUGUAGGA	Cleavage		1
tae-miR1133	TCONS_00028630	1.5	16.51	1	22	1819	1840	CAUAUACUCCCUCCGUCCGAAA	:: ::::::::::::::::.:	UUCCGGACGGAGGGAGUAUGUU	Cleavage		1
tae-miR1137a	TCONS_00151280	1.5	8.599	1	20	246	265	UAGUACAAAGUUGAGUCAUC	:::::: :::.:::::::::	GAUGACCCAAUUUUGUACUA	Cleavage		1
tae-miR5049-3p	TCONS_00100280	1.5	16.497	1	21	511	531	AAUAUGGAUCGGAGGGAGUAC	::::::::.::::::::::	UUACUCCCUUCGAUCCAUAUC	Cleavage		1
tae-miR5049-3p	TCONS_00120368	1.5	17.131	1	21	339	359	AAUAUGGAUCGGAGGGAGUAC	:::::::::: :::::::::	CUACUCCCUCCAAUCCAUAUU	Translation		1
tae-miR5049-3p	TCONS_00120369	1.5	16.36	1	21	586	606	AAUAUGGAUCGGAGGGAGUAC	:::::::::: :::::::::	CUACUCCCUCCAAUCCAUAUU	Translation		1
tae-miR1118	TCONS_00140151	2	14.83	1	23	520	542	CACUACAUUAUGGAAUGGAGGGA	:::::.::::::: :::::::::	UCCCUUCAUUCCACAAUGUAGUG	Translation		1
tae-miR1122a	TCONS_00007835	2	23.975	1	20	1183	1202	UAGAUACAUCCGUAUCUAGA	::.: ::.:::::::::::	GCUGGCUAUGGAUGUAUCUA	Cleavage		1
tae-miR1122b-3p	TCONS_00004060	2	8.678	1	21	405	425	AGACUUAUAUGUAGGAACGGA	:::::::::: ::::::::.:	UCCGUUCCUAAAUAUAAGUUU	Translation		1
tae-miR1127a	TCONS_00103472	2	21.425	1	19	266	284	UCCUUCCGUUCGGAAUUAC	::::::.::..::::.:::	GUAAUUUCGGGCGGAGGGA	Cleavage		1
tae-miR1127b-3p	TCONS_00028630	2	20.448	1	21	1726	1746	ACAAGUAUUUCUGGACGGAGG	:.::: ::..:::::::::::	CUUCCAUCUGGAAAUACUUGU	Cleavage		1
tae-miR1128	TCONS_00039011	2	20.747	1	21	171	191	UACUACUCCCUCCGUCCGAAA	:::: :::::::::::::::	UUUCAGACGGAGGGAGUAGUU	Cleavage		1
tae-miR1128	TCONS_00079707	2	15.244	1	21	866	886	UACUACUCCCUCCGUCCGAAA	: :.::::::::::::::: :	UCUUGGACGGAGGGAGUAGGA	Cleavage		1
tae-miR1130a	TCONS_00139689	2	19.962	1	23	612	634	CCUCCGUCUCGUAAUGUAAGACG	: ::::::::::. :::::::::	CAUCUUACAUUAUAAGACGGAGG	Translation		2
tae-miR1130a	TCONS_00139690	2	19.962	1	23	557	579	CCUCCGUCUCGUAAUGUAAGACG	: ::::::::::. :::::::::	CAUCUUACAUUAUAAGACGGAGG	Translation		2
tae-miR1130b-3p	TCONS_00001068	2	9.789	1	21	99	119	UCUUAUAUUAUGGGACGGAGG	::::::::.:::::::::: :	CCUCCGUCUCAUAAUAUAAAA	Cleavage		1
tae-miR1133	TCONS_00029083	2	24.767	1	22	345	366	CAUAUACUCCCUCCGUCCGAAA	::::::::: :::::::::.::	UUUCGGACGAAGGGAGUAUGUG	Cleavage		1
tae-miR1133	TCONS_00103472	2	21.161	1	22	270	291	CAUAUACUCCCUCCGUCCGAAA	::::::.:::::::: ::::::	UUUCGGGCGGAGGGACUAUAUG	Cleavage		1
tae-miR1133	TCONS_00106946	2	20.315	1	22	469	490	CAUAUACUCCCUCCGUCCGAAA	:::::::: ::::::::::::	UUUCGGACAGAGGGAGUAUAUA	Cleavage		1
tae-miR1133	TCONS_00016542	2	17.483	1	22	715	736	CAUAUACUCCCUCCGUCCGAAA	:: : ::::::::::::::::	GUUGGAACGGAGGGAGUAUAUG	Cleavage		1
tae-miR1134	TCONS_00073606	2	10.125	1	24	396	419	CAACAACAACAAGAAGAAGAAGAU	:.: :::.::.:::::::::::	UUUUGCUUUUUUUUGUUGUUGUUU	Cleavage		1
tae-miR1137b-5p	TCONS_00067913	2	19.245	1	21	754	774	UCCGUUCCAGAAUAGAUGACC	:::::::::::.::::::: :	GGUCAUCUAUUUUGGAACGCA	Cleavage		1
tae-miR1137b-5p	TCONS_00111740	2	14.224	1	21	1004	1024	UCCGUUCCAGAAUAGAUGACC	:::::::::::. ::::::::	GGUCAUCUAUUUAGGAACGGA	Cleavage		1
tae-miR1137b-5p	TCONS_00083102	2	23.42	1	21	807	827	UCCGUUCCAGAAUAGAUGACC	::::::::::.:: ::::::	AGUCAUCUAUUUUGAAACGGA	Cleavage		1
tae-miR1137b-5p	TCONS_00008014	2	24.468	1	21	429	449	UCCGUUCCAGAAUAGAUGACC	:::: .::::.:::::::::	AGUCACUUAUUUUGGAACGGA	Cleavage		1
tae-miR399	TCONS_00028460	2	16.375	1	19	542	560	UGCCAAAGGAGAAUUGCCC	::: :.::::.::::::::	GGGAAGUUCUUCUUUGGCA	Cleavage		1
tae-miR5048-5p	TCONS_00075741	2	14.814	1	22	574	595	UUUGCAGGUUUUAGGUCUAAGU	.::::::::: :.:::::::::	GCUUAGACCUUAGACCUGCAAA	Cleavage		1
tae-miR5049-3p	TCONS_00154881	2	23.415	1	21	726	746	AAUAUGGAUCGGAGGGAGUAC	::::::::::::::.::: :	AUACUCCCUCCGAUCUAUAAU	Cleavage		1
tae-miR5049-3p	TCONS_00111427	2	19.674	1	21	855	875	AAUAUGGAUCGGAGGGAGUAC	: .:::::::: :::::::::	GAGCUCCCUCCAAUCCAUAUU	Translation		1
tae-miR5049-3p	TCONS_00111428	2	19.674	1	21	779	799	AAUAUGGAUCGGAGGGAGUAC	: .:::::::: :::::::::	GAGCUCCCUCCAAUCCAUAUU	Translation		1
tae-miR5049-3p	TCONS_00111425	2	19.674	1	21	1054	1074	AAUAUGGAUCGGAGGGAGUAC	: .:::::::: :::::::::	GAGCUCCCUCCAAUCCAUAUU	Translation		1
tae-miR5175-5p	TCONS_00142862	2	16.094	1	21	966	986	UUCCAAAUUACUCGUCGUGGU	: .::: .:::::::::::::	AAUACGUUGAGUAAUUUGGAA	Cleavage		1
tae-miR5175-5p	TCONS_00142861	2	16.094	1	21	757	777	UUCCAAAUUACUCGUCGUGGU	: .::: .:::::::::::::	AAUACGUUGAGUAAUUUGGAA	Cleavage		1
tae-miR5175-5p	TCONS_00142859	2	16.094	1	21	748	768	UUCCAAAUUACUCGUCGUGGU	: .::: .:::::::::::::	AAUACGUUGAGUAAUUUGGAA	Cleavage		1
tae-miR1120c-5p	TCONS_00042527	2.5	15.412	1	21	1022	1042	UAAUAUAAGAACGUUUUUGAC	::.::.:.:::::::::::	UUCGAAGAUGUUCUUAUAUUC	Cleavage		1
tae-miR1121	TCONS_00118494	2.5	10.008	1	22	1030	1051	AGUAGUGAUCUAAACGCUCUUA	::::::::::::::::::::	UAAGAGCGUUUAGAUCACUAAG	Cleavage		1
tae-miR1121	TCONS_00129233	2.5	23.476	1	22	534	555	AGUAGUGAUCUAAACGCUCUUA	::::: :::::::::::::: :	UAAGAACGUUUAGAUCACUAAU	Cleavage		1
tae-miR1121	TCONS_00129234	2.5	23.476	1	22	820	841	AGUAGUGAUCUAAACGCUCUUA	::::: :::::::::::::: :	UAAGAACGUUUAGAUCACUAAU	Cleavage		1
tae-miR1122a	TCONS_00118176	2.5	18.865	1	20	907	926	UAGAUACAUCCGUAUCUAGA	::: :::::::::::: ::	ACUACAUACGGAUGUAUAUA	Cleavage		1
tae-miR1122a	TCONS_00009582	2.5	19.756	1	20	1078	1097	UAGAUACAUCCGUAUCUAGA	::: :::::::::::: ::	ACUACAUACGGAUGUAUAUA	Cleavage		1
tae-miR1122a	TCONS_00009581	2.5	19.756	1	20	1063	1082	UAGAUACAUCCGUAUCUAGA	::: :::::::::::: ::	ACUACAUACGGAUGUAUAUA	Cleavage		1
tae-miR1122b-3p	TCONS_00142285	2.5	9.611	1	21	1191	1211	AGACUUAUAUGUAGGAACGGA	:.: :::::: ::::::::::	UUCCUUCCUAAAUAUAAGUCU	Translation		1
tae-miR1122c-3p	TCONS_00045608	2.5	19.488	1	21	95	115	UCUAAUAUUAUGGGACGGAGG	::::: ::::::::::: :::	CCUCCAUCCCAUAAUAUAAGA	Cleavage		1
tae-miR1123	TCONS_00119709	2.5	24.87	1	23	209	231	UCCGUGAGACCUGGUCUCAUAGA	:::. :::::::::..::::	AUGAUGGCACCAGGUCUUGCGGA	Cleavage		1
tae-miR1127a	TCONS_00147277	2.5	13.99	1	19	768	786	UCCUUCCGUUCGGAAUUAC	::: ::.::.:::::.:::	GUAUUUUCGGACGGAGGGA	Cleavage		1
tae-miR1127a	TCONS_00147276	2.5	13.99	1	19	765	783	UCCUUCCGUUCGGAAUUAC	::: ::.::.:::::.:::	GUAUUUUCGGACGGAGGGA	Cleavage		1
tae-miR1127b-3p	TCONS_00121926	2.5	8.192	1	21	11	31	ACAAGUAUUUCUGGACGGAGG	:::.:::::. ::::::::::	CCUUCGUCCGAAAAUACUUGU	Translation		1
tae-miR1127b-3p	TCONS_00086756	2.5	22.66	1	21	611	631	ACAAGUAUUUCUGGACGGAGG	:::.:::::.:::::::: ::	CCUUCGUCCGGAAAUACUCGU	Cleavage		1
tae-miR1127b-3p	TCONS_00058959	2.5	13.259	1	21	204	224	ACAAGUAUUUCUGGACGGAGG	:::::::.:.:: ::::::	UAUCCGUCCGGGAAAACUUGU	Cleavage		1
tae-miR1128	TCONS_00106947	2.5	22.332	1	21	424	444	UACUACUCCCUCCGUCCGAAA	::: ::::::::::::::: :	UUUGGGACGGAGGGAGUAGCA	Cleavage		1
tae-miR1128	TCONS_00071456	2.5	20.742	1	21	2	23	UACUACUCCCUCCG-UCCGAAA	:::.::: ::::::::::::::	UUUUGGAACGGAGGGAGUAGUA	Cleavage		1
tae-miR1128	TCONS_00106946	2.5	24.647	1	21	239	259	UACUACUCCCUCCGUCCGAAA	::: ::::::::::::::: :	UUUGGGACGGAGGGAGUAGCA	Cleavage		2
tae-miR1130b-3p	TCONS_00157473	2.5	14.914	1	21	597	617	UCUUAUAUUAUGGGACGGAGG	:::: :::::::: :::::::	CCUCGGUCCCAUAUUAUAAGA	Cleavage		1
tae-miR1130b-3p	TCONS_00157474	2.5	14.914	1	21	817	837	UCUUAUAUUAUGGGACGGAGG	:::: :::::::: :::::::	CCUCGGUCCCAUAUUAUAAGA	Cleavage		1
tae-miR1130b-3p	TCONS_00151085	2.5	24.747	1	21	534	554	UCUUAUAUUAUGGGACGGAGG	::::::.:::::: .:::::	ACUCCGUUCCAUAACGUAAGA	Cleavage		1
tae-miR1130b-3p	TCONS_00151086	2.5	24.747	1	21	544	564	UCUUAUAUUAUGGGACGGAGG	::::::.:::::: .:::::	ACUCCGUUCCAUAACGUAAGA	Cleavage		1
tae-miR1133	TCONS_00105596	2.5	12.275	1	22	5	26	CAUAUACUCCCUCCGUCCGAAA	::: :::::::::::::::: :	UUUGGGACGGAGGGAGUAUAAG	Cleavage		1
tae-miR1133	TCONS_00060457	2.5	24.021	1	22	987	1008	CAUAUACUCCCUCCGUCCGAAA	:: ::::::::::::::: ::	UUCCGGACGGAGGGAGUACAUA	Cleavage		1
tae-miR1134	TCONS_00076890	2.5	22.361	1	24	319	342	CAACAACAACAAGAAGAAGAAGAU	: :: : :::.::::::::::::	CUAUUAUCCUUUUUGUUGUUGUUG	Cleavage		1
tae-miR1134	TCONS_00076891	2.5	22.361	1	24	368	391	CAACAACAACAAGAAGAAGAAGAU	: :: : :::.::::::::::::	CUAUUAUCCUUUUUGUUGUUGUUG	Cleavage		1
tae-miR1134	TCONS_00076894	2.5	22.361	1	24	504	527	CAACAACAACAAGAAGAAGAAGAU	: :: : :::.::::::::::::	CUAUUAUCCUUUUUGUUGUUGUUG	Cleavage		1
tae-miR1134	TCONS_00076892	2.5	22.361	1	24	575	598	CAACAACAACAAGAAGAAGAAGAU	: :: : :::.::::::::::::	CUAUUAUCCUUUUUGUUGUUGUUG	Cleavage		1
tae-miR1134	TCONS_00076893	2.5	22.361	1	24	576	599	CAACAACAACAAGAAGAAGAAGAU	: :: : :::.::::::::::::	CUAUUAUCCUUUUUGUUGUUGUUG	Cleavage		1
tae-miR1135	TCONS_00022576	2.5	21.917	1	24	184	207	CUGCGACAAGUAAUUCCGAACGGA	::: : ::::::::::.::::	CUAGUUGGUAAUUACUUGUUGCAG	Cleavage		1
tae-miR1135	TCONS_00022577	2.5	21.917	1	24	1104	1127	CUGCGACAAGUAAUUCCGAACGGA	::: : ::::::::::.::::	CUAGUUGGUAAUUACUUGUUGCAG	Cleavage		1
tae-miR1137a	TCONS_00083102	2.5	12.531	1	20	646	665	UAGUACAAAGUUGAGUCAUC	:::::: ::::::: :::::	GAUGACCCAACUUUAUACUA	Cleavage		1
tae-miR1137a	TCONS_00041762	2.5	19.201	1	20	87	106	UAGUACAAAGUUGAGUCAUC	:::::: ::::::::::: :	GAUGACCCAACUUUGUACAA	Cleavage		1
tae-miR1137a	TCONS_00097866	2.5	14.644	1	20	400	419	UAGUACAAAGUUGAGUCAUC	::::.:::::: ::::.::	AAUGAUUCAACUGUGUAUUA	Cleavage		1
tae-miR171a	TCONS_00083012	2.5	17.073	1	21	642	662	UGAUUGAGCCGUGCCAAUAUC	:::: ::.::::::::::	CUUAUUUUCAUGGCUCAAUCA	Cleavage		1
tae-miR171a	TCONS_00083015	2.5	17.073	1	21	729	749	UGAUUGAGCCGUGCCAAUAUC	:::: ::.::::::::::	CUUAUUUUCAUGGCUCAAUCA	Cleavage		1
tae-miR171a	TCONS_00083018	2.5	16.086	1	21	709	729	UGAUUGAGCCGUGCCAAUAUC	:::: ::.::::::::::	CUUAUUUUCAUGGCUCAAUCA	Cleavage		1
tae-miR2275-3p	TCONS_00027621	2.5	23.274	1	22	293	314	UUUGGUUUCCUCCAAUAUCUCG	: :: :.:::::::::::.::.	CAAGCUGUUGGAGGAAACUAAG	Cleavage		1
tae-miR395b	TCONS_00040360	2.5	10.049	1	20	7	26	UGAAGUGUUUGGGGGAACUC	: ::::..::::::.::::	UAUUUCCUUCAAACAUUUCA	Cleavage		1
tae-miR408	TCONS_00141524	2.5	15.063	1	21	641	661	CUGCACUGCCUCUUCCCUGGC	:. ::::::::..::::::	UACGAGGAAGAGGUGGUGCAG	Cleavage		1
tae-miR408	TCONS_00141522	2.5	15.063	1	21	523	543	CUGCACUGCCUCUUCCCUGGC	:. ::::::::..::::::	UACGAGGAAGAGGUGGUGCAG	Cleavage		1
tae-miR5086	TCONS_00023762	2.5	9.579	1	21	793	813	ACAUUGGUGGAAGGCGUGGUA	:::.:::::::::.::: :	GCCCAUGCCUUCCACUAAUUU	Cleavage		1
tae-miR5175-5p	TCONS_00146761	2.5	18.628	1	21	1784	1804	UUCCAAAUUACUCGUCGUGGU	: ..:: .:::::::::::::	AAUGCGUUGAGUAAUUUGGAA	Cleavage		1
tae-miR5175-5p	TCONS_00151741	2.5	18.114	1	21	440	460	UUCCAAAUUACUCGUCGUGGU	: ..:: .:::::::::::::	AAUGCGUUGAGUAAUUUGGAA	Cleavage		1
tae-miR531	TCONS_00141160	2.5	22.791	1	21	794	814	CGCUCGCCGGAGCAGCGUGCA	:: .:::::::::::::::	AGCCUGCUGCUCCGGCGAGCA	Cleavage		1
tae-miR9657b-5p	TCONS_00033669	2.5	19.008	1	21	583	603	UUCGUCGGAGAAGCAUGUUGC	:::::::::::..::.::	UGAACAUGCUUCUUUGAUGAU	Cleavage		1
tae-miR9663-5p	TCONS_00083073	2.5	15.456	1	21	429	449	AAGCGUAGUCGAACGAAUCUG	..::::::::.:::::.: ::	UGGAUUCGUUUGACUAUGGUU	Cleavage		1
tae-miR9666a-3p	TCONS_00032997	2.5	12.361	1	22	155	176	CGGUAGGGCUGUAUGAUGGCGA	:. . :::::.:::::::::.:	UUUUGAUCAUGCAGCCCUACUG	Cleavage		1
tae-miR9666b-3p	TCONS_00007445	2.5	12.285	1	22	880	901	CGGUUGGGCUGUAUGAUGGCGA	:::::::.:::...:::.:	GAUCCAUCAUGCAGUUUAACUG	Cleavage		1
tae-miR9667-5p	TCONS_00009582	2.5	15.31	1	21	273	293	AAAUAUGGCAAACAAUGAAUG	..:::::::: :::::::::	UGUUCAUUGUCUGCCAUAUUA	Translation		1
tae-miR9667-5p	TCONS_00009581	2.5	15.31	1	21	258	278	AAAUAUGGCAAACAAUGAAUG	..:::::::: :::::::::	UGUUCAUUGUCUGCCAUAUUA	Translation		1
tae-miR9670-3p	TCONS_00096515	2.5	10.713	1	21	1131	1151	AGGUGGAAUACUUGAAGAAGA	:.::.: .:::::::::::.:	UUUUUUAUAAGUAUUCCACUU	Cleavage		1
tae-miR9670-3p	TCONS_00096514	2.5	10.713	1	21	1175	1195	AGGUGGAAUACUUGAAGAAGA	:.::.: .:::::::::::.:	UUUUUUAUAAGUAUUCCACUU	Cleavage		1
tae-miR9670-3p	TCONS_00096516	2.5	10.713	1	21	1226	1246	AGGUGGAAUACUUGAAGAAGA	:.::.: .:::::::::::.:	UUUUUUAUAAGUAUUCCACUU	Cleavage		1
tae-miR9670-3p	TCONS_00096513	2.5	10.713	1	21	1597	1617	AGGUGGAAUACUUGAAGAAGA	:.::.: .:::::::::::.:	UUUUUUAUAAGUAUUCCACUU	Cleavage		1
tae-miR9678-3p	TCONS_00000380	2.5	11.263	1	22	367	388	UCUGGCGAGGGACAUACACUGU	:: :::::::..::::.::::	ACCCUGUAUGUUUCUCGUCAGA	Cleavage		1
tae-miR9678-3p	TCONS_00012789	2.5	12.759	1	22	483	504	UCUGGCGAGGGACAUACACUGU	:: :::::::..::::.::::	ACCCUGUAUGUUUCUCGUCAGA	Cleavage		1
tae-miR9773	TCONS_00046776	2.5	13.247	1	24	1102	1125	UUUGUUUUUAUGUUAUUUUGUGAA	: :::: .:.:::::.:::::	AGAAGAAAAGGAUAUAAAGACAAA	Cleavage		1
tae-miR9774	TCONS_00036895	2.5	21.013	1	22	751	772	CAAGAUAUUGGGUAUUUCUGUC	::..::.: :.:::::::::::	GAUGGAGAAAUCCAAUAUCUUG	Cleavage		1
tae-miR9774	TCONS_00036894	2.5	21.013	1	22	770	791	CAAGAUAUUGGGUAUUUCUGUC	::..::.: :.:::::::::::	GAUGGAGAAAUCCAAUAUCUUG	Cleavage		1
tae-miR9774	TCONS_00036893	2.5	21.013	1	22	896	917	CAAGAUAUUGGGUAUUUCUGUC	::..::.: :.:::::::::::	GAUGGAGAAAUCCAAUAUCUUG	Cleavage		1
tae-miR9777	TCONS_00149915	2.5	12.335	1	20	2145	2164	AGCAAACAUAUCUGAGCACA	::: ::::::::: ::::::	UGUACUCAGAUAUUUUUGCU	Cleavage		1
tae-miR9778	TCONS_00019414	2.5	19.839	1	21	905	925	UGCAUCAUCUCGAACUCGUCG	::.::.:::::::::::: ::	CGGCGGGUUCGAGAUGAUUCA	Cleavage		1
tae-miR9778	TCONS_00019413	2.5	19.839	1	21	905	925	UGCAUCAUCUCGAACUCGUCG	::.::.:::::::::::: ::	CGGCGGGUUCGAGAUGAUUCA	Cleavage		1
tae-miR1118	TCONS_00107408	3	12.746	1	23	1108	1130	CACUACAUUAUGGAAUGGAGGGA	::::::::::::: ::: :::::	UCCCUCCAUUCCACAAUAUAGUG	Translation		1
tae-miR1118	TCONS_00096640	3	19.15	1	23	500	522	CACUACAUUAUGGAAUGGAGGGA	:. :::::::.:::::::	UUGGGCUCUUCCAUAGUGUAGUG	Cleavage		1
tae-miR1118	TCONS_00156526	3	16.506	1	23	551	573	CACUACAUUAUGGAAUGGAGGGA	: : :: :.:::.::::::::	AACAUGCAGUUCAUGAUGUAGUG	Cleavage		1
tae-miR1120b-3p	TCONS_00045608	3	19.378	1	21	96	116	UUCUUAUAUUGUGGGACAGAG	::: :::::.:::::::::.	CUCCAUCCCAUAAUAUAAGAG	Cleavage		1
tae-miR1122a	TCONS_00055560	3	19.088	1	20	290	309	UAGAUACAUCCGUAUCUAGA	:::::::.:: :::::::	ACUAGAUAUGGUUGUAUCUU	Cleavage		1
tae-miR1122a	TCONS_00079554	3	20.707	1	20	1039	1058	UAGAUACAUCCGUAUCUAGA	.:::::.:::: ::.::::	AUUAGAUGCGGAGGUGUCUA	Cleavage		1
tae-miR1122a	TCONS_00079555	3	20.707	1	20	1639	1658	UAGAUACAUCCGUAUCUAGA	.:::::.:::: ::.::::	AUUAGAUGCGGAGGUGUCUA	Cleavage		1
tae-miR1122a	TCONS_00079553	3	20.707	1	20	1774	1793	UAGAUACAUCCGUAUCUAGA	.:::::.:::: ::.::::	AUUAGAUGCGGAGGUGUCUA	Cleavage		1
tae-miR1122a	TCONS_00060400	3	19.841	1	20	1144	1163	UAGAUACAUCCGUAUCUAGA	::: :::.:::::::: ::	ACUACAUAUGGAUGUAUGUA	Cleavage		1
tae-miR1122a	TCONS_00133461	3	23.259	1	20	1440	1459	UAGAUACAUCCGUAUCUAGA	::. ::.:::::::::::	GCUGACUAUGGAUGUAUCUA	Cleavage		1
tae-miR1122c-3p	TCONS_00051378	3	13.599	1	21	800	820	UCUAAUAUUAUGGGACGGAGG	:::::::::.:::::.: .::	CCUCCGUCCUAUAAUGUAGGA	Cleavage		1
tae-miR1127a	TCONS_00029083	3	23.918	1	19	341	359	UCCUUCCGUUCGGAAUUAC	::::::.::.::: :.:::	GUAAUUUCGGACGAAGGGA	Cleavage		1
tae-miR1127a	TCONS_00013986	3	24.206	1	19	415	433	UCCUUCCGUUCGGAAUUAC	: .:::..:::::::.:::	GAGAUUUUGAACGGAGGGA	Cleavage		1
tae-miR1127b-3p	TCONS_00066236	3	9.931	1	21	842	862	ACAAGUAUUUCUGGACGGAGG	.::..::::. ::::::::::	UCUUUGUCCGAAAAUACUUGU	Translation		1
tae-miR1127b-3p	TCONS_00158733	3	17.192	1	21	1595	1615	ACAAGUAUUUCUGGACGGAGG	:.::: : ..:::::::::::	CUUCCAUAUGGAAAUACUUGU	Cleavage		1
tae-miR1127b-3p	TCONS_00158732	3	17.192	1	21	2236	2256	ACAAGUAUUUCUGGACGGAGG	:.::: : ..:::::::::::	CUUCCAUAUGGAAAUACUUGU	Cleavage		1
tae-miR1128	TCONS_00106946	3	23.819	1	21	1308	1328	UACUACUCCCUCCGUCCGAAA	::: :::.::::::::::: :	UUUGGGAUGGAGGGAGUAGCA	Cleavage		2
tae-miR1128	TCONS_00155902	3	17.938	1	21	1173	1193	UACUACUCCCUCCGUCCGAAA	::::::::::: :::::: ::	UUUCGGACGGAAGGAGUACUA	Translation		1
tae-miR1128	TCONS_00004942	3	14.462	1	21	796	816	UACUACUCCCUCCGUCCGAAA	::::::::::: :::::: ::	UUUCGGACGGAUGGAGUACUA	Translation		1
tae-miR1128	TCONS_00030417	3	16.115	1	21	763	783	UACUACUCCCUCCGUCCGAAA	::: :::.:::::::::: ::	UUUGGGAUGGAGGGAGUAUUA	Cleavage		1
tae-miR1128	TCONS_00106945	3	23.819	1	21	654	674	UACUACUCCCUCCGUCCGAAA	::: :::.::::::::::: :	UUUGGGAUGGAGGGAGUAGCA	Cleavage		1
tae-miR1128	TCONS_00110167	3	17.108	1	21	1257	1278	UACUACUCCCUCCG-UCCGAAA	::: ::: ::::::::::::::	UUUGGGAACGGAGGGAGUAGUA	Cleavage		1
tae-miR1128	TCONS_00087992	3	18.181	1	21	965	985	UACUACUCCCUCCGUCCGAAA	: :::::: ::::::::: ::	UCUCGGACUGAGGGAGUACUA	Cleavage		1
tae-miR1130a	TCONS_00139689	3	14.86	1	23	675	697	CCUCCGUCUCGUAAUGUAAGACG	: ::::::::::. ::::::::	CAUCUUACAUUAUAAGACGGAGA	Translation		2
tae-miR1130a	TCONS_00139690	3	14.86	1	23	620	642	CCUCCGUCUCGUAAUGUAAGACG	: ::::::::::. ::::::::	CAUCUUACAUUAUAAGACGGAGA	Translation		2
tae-miR1133	TCONS_00034819	3	15.435	1	22	1213	1235	CAUAUACUCCCUCCGU-CCGAAA	:::::: :::::::::::::::	UUUCGGGACGGAGGGAGUAUAUU	Cleavage		1
tae-miR1133	TCONS_00013986	3	22.867	1	22	419	440	CAUAUACUCCCUCCGUCCGAAA	:::.: ::::::::::::: ::	UUUUGAACGGAGGGAGUAUCUG	Cleavage		1
tae-miR1133	TCONS_00158732	3	15.007	1	22	2329	2350	CAUAUACUCCCUCCGUCCGAAA	:: ::::::::: ::::::.:	UUCCGGACGGAGAGAGUAUGUU	Translation		1
tae-miR1133	TCONS_00158733	3	15.007	1	22	1688	1709	CAUAUACUCCCUCCGUCCGAAA	:: ::::::::: ::::::.:	UUCCGGACGGAGAGAGUAUGUU	Translation		1
tae-miR1135	TCONS_00054048	3	12.664	1	24	1142	1165	CUGCGACAAGUAAUUCCGAACGGA	::::::: :: ::::::::::..:	UCCGUUCCGAUUUACUUGUCGUGG	Cleavage		1
tae-miR1135	TCONS_00039011	3	17.847	1	24	78	101	CUGCGACAAGUAAUUCCGAACGGA	:. :::: :::: ::::::::.:	CCUUUUCGAAAUUUCUUGUCGCGG	Translation		1
tae-miR1137a	TCONS_00120302	3	6.648	1	20	760	779	UAGUACAAAGUUGAGUCAUC	::::. .::.:::::.:::	AAUGAUGUAAUUUUGUGCUA	Cleavage		1
tae-miR1137a	TCONS_00058583	3	22.305	1	20	673	692	UAGUACAAAGUUGAGUCAUC	::: ::.:::::::::: :	AAUGUCUUAACUUUGUACAA	Cleavage		1
tae-miR1137a	TCONS_00120304	3	6.648	1	20	1135	1154	UAGUACAAAGUUGAGUCAUC	::::. .::.:::::.:::	AAUGAUGUAAUUUUGUGCUA	Cleavage		1
tae-miR1137a	TCONS_00120307	3	6.648	1	20	1197	1216	UAGUACAAAGUUGAGUCAUC	::::. .::.:::::.:::	AAUGAUGUAAUUUUGUGCUA	Cleavage		1
tae-miR1137a	TCONS_00120309	3	6.648	1	20	1340	1359	UAGUACAAAGUUGAGUCAUC	::::. .::.:::::.:::	AAUGAUGUAAUUUUGUGCUA	Cleavage		1
tae-miR1137a	TCONS_00120306	3	6.648	1	20	1385	1404	UAGUACAAAGUUGAGUCAUC	::::. .::.:::::.:::	AAUGAUGUAAUUUUGUGCUA	Cleavage		1
tae-miR1137b-5p	TCONS_00002783	3	19.312	1	21	718	738	UCCGUUCCAGAAUAGAUGACC	:::..::::::::::.: :::	GGUUGUCUAUUCUGGGAAGGA	Cleavage		1
tae-miR156	TCONS_00113647	3	16.581	1	21	552	572	UGACAGAAGAGAGUGAGCACA	::::: :::.:::::::::.	UGUGCCAACUUUCUUCUGUCG	Cleavage		1
tae-miR156	TCONS_00104992	3	12.783	1	21	567	587	UGACAGAAGAGAGUGAGCACA	::.:::.::: ::::::.:	AAUGUUCAUUCUGUUCUGUUA	Cleavage		1
tae-miR156	TCONS_00149236	3	14.203	1	21	736	756	UGACAGAAGAGAGUGAGCACA	:::::::::::: .:::..	ACUGCUCACUCUCUGUUGUUG	Cleavage		1
tae-miR159a	TCONS_00111427	3	19.641	1	21	853	873	UUUGGAUUGAAGGGAGCUCUG	.:::::::::: ::::::: :	UAGAGCUCCCUCCAAUCCAUA	Translation		1
tae-miR159a	TCONS_00111428	3	19.641	1	21	777	797	UUUGGAUUGAAGGGAGCUCUG	.:::::::::: ::::::: :	UAGAGCUCCCUCCAAUCCAUA	Translation		1
tae-miR159a	TCONS_00111425	3	19.641	1	21	1052	1072	UUUGGAUUGAAGGGAGCUCUG	.:::::::::: ::::::: :	UAGAGCUCCCUCCAAUCCAUA	Translation		1
tae-miR159b	TCONS_00111427	3	19.641	1	21	853	873	UUUGGAUUGAAGGGAGCUCUG	.:::::::::: ::::::: :	UAGAGCUCCCUCCAAUCCAUA	Translation		1
tae-miR159b	TCONS_00111428	3	19.641	1	21	777	797	UUUGGAUUGAAGGGAGCUCUG	.:::::::::: ::::::: :	UAGAGCUCCCUCCAAUCCAUA	Translation		1
tae-miR159b	TCONS_00111425	3	19.641	1	21	1052	1072	UUUGGAUUGAAGGGAGCUCUG	.:::::::::: ::::::: :	UAGAGCUCCCUCCAAUCCAUA	Translation		1
tae-miR164	TCONS_00079585	3	22.34	1	21	102	122	UGGAGAAGCAGGGCACGUGCA	::.::::: ::::::::..	CACAUGUGCCGUGCUUCUCUG	Translation		1
tae-miR167b	TCONS_00149543	3	18.021	1	21	1790	1810	UGAAGCUGACAGCAUGAUCUA	: :::: :::::::::.::.	UUGAUCCUGCUGUCAGUUUUU	Cleavage		1
tae-miR171a	TCONS_00003140	3	16.611	1	21	427	447	UGAUUGAGCCGUGCCAAUAUC	.::::::::.::.:::.:.	UGUAUUGGCAUGGUUCAGUUU	Cleavage		1
tae-miR171a	TCONS_00000473	3	17.153	1	21	602	622	UGAUUGAGCCGUGCCAAUAUC	.::::::::.::.:::.:.	UGUAUUGGCAUGGUUCAGUUU	Cleavage		1
tae-miR171a	TCONS_00003142	3	16.611	1	21	615	635	UGAUUGAGCCGUGCCAAUAUC	.::::::::.::.:::.:.	UGUAUUGGCAUGGUUCAGUUU	Cleavage		1
tae-miR171a	TCONS_00003141	3	16.611	1	21	617	637	UGAUUGAGCCGUGCCAAUAUC	.::::::::.::.:::.:.	UGUAUUGGCAUGGUUCAGUUU	Cleavage		1
tae-miR2275-3p	TCONS_00140725	3	20.911	1	22	372	393	UUUGGUUUCCUCCAAUAUCUCG	.:::: ::::::::: .:::::	UGAGAGAUUGGAGGAUGCCAAA	Cleavage		1
tae-miR408	TCONS_00118627	3	19.391	1	21	787	807	CUGCACUGCCUCUUCCCUGGC	::::::::::::: ::: :	AACAGGGAAGAGGCAUUGCUG	Cleavage		1
tae-miR444a	TCONS_00131825	3	22.765	1	21	117	137	UUGCUGCCUCAAGCUUGCUGC	::::.:: :: ::::::::::	GCAGUAAACUGGAGGCAGCAA	Translation		1
tae-miR444b	TCONS_00131825	3	22.765	1	21	117	137	UUGCUGCCUCAAGCUUGCUGC	::::.:: :: ::::::::::	GCAGUAAACUGGAGGCAGCAA	Translation		1
tae-miR5049-3p	TCONS_00076459	3	24.385	1	21	655	675	AAUAUGGAUCGGAGGGAGUAC	:::: ::::.: :::::::::	GUACCCCCUUCAAUCCAUAUU	Translation		1
tae-miR5049-3p	TCONS_00125127	3	9.791	1	21	1427	1447	AAUAUGGAUCGGAGGGAGUAC	:::.:.::::::.::: ::	UCACUUCUUCCGAUUCAUUUU	Cleavage		1
tae-miR5085	TCONS_00081154	3	20.502	1	21	1060	1080	AAGGACAUUUUUUGUGGCCUG	:: ::::.::..:::.:::	UUGGACACAGAAGGUGUUCUU	Cleavage		1
tae-miR5086	TCONS_00050702	3	15.618	1	21	115	135	ACAUUGGUGGAAGGCGUGGUA	.::: .:::::::.:.:::	CCUCACCUCUUCCACUAGUGU	Cleavage		1
tae-miR5086	TCONS_00005376	3	21.219	1	21	599	619	ACAUUGGUGGAAGGCGUGGUA	.::: .:::::::.:.:::	CCUCACCUCUUCCACUAGUGU	Cleavage		1
tae-miR5086	TCONS_00005372	3	15.761	1	21	628	648	ACAUUGGUGGAAGGCGUGGUA	.::: .:::::::.:.:::	CCUCACCUCUUCCACUAGUGU	Cleavage		1
tae-miR5086	TCONS_00005378	3	21.219	1	21	715	735	ACAUUGGUGGAAGGCGUGGUA	.::: .:::::::.:.:::	CCUCACCUCUUCCACUAGUGU	Cleavage		1
tae-miR5086	TCONS_00005377	3	21.219	1	21	1565	1585	ACAUUGGUGGAAGGCGUGGUA	.::: .:::::::.:.:::	CCUCACCUCUUCCACUAGUGU	Cleavage		1
tae-miR5086	TCONS_00005373	3	10.935	1	21	1076	1096	ACAUUGGUGGAAGGCGUGGUA	.::: .:::::::.:.:::	CCUCACCUCUUCCACUAGUGU	Cleavage		1
tae-miR5200	TCONS_00072286	3	17.636	1	21	15	35	UGUAGAUACUCCCUAAGGCUU	::::: ::: ::.::::::	UUGCCUUCGGGUGUGUCUACA	Translation		1
tae-miR6197-5p	TCONS_00015581	3	17.085	1	21	413	433	UCUGUAAACAAAUGUAGGACG	::::::: : :::::::::	UAUCCUACAAUGGUUUACAGA	Translation		1
tae-miR6197-5p	TCONS_00015579	3	17.085	1	21	366	386	UCUGUAAACAAAUGUAGGACG	::::::: : :::::::::	UAUCCUACAAUGGUUUACAGA	Translation		1
tae-miR9653a-3p	TCONS_00105021	3	23.717	1	21	113	133	UUUGAGACUUUGGCCAUGGCC	:::::::.:.:::.::...	CCCCAUGGCUAGAGUUUCGGG	Cleavage		1
tae-miR9653b	TCONS_00030962	3	18.953	1	21	1520	1540	UGGCCAAGGUCUCUUGAGGCU	.::. .::::.::::::::	UCUCUUCGGAGAUCUUGGCCA	Cleavage		1
tae-miR9655-3p	TCONS_00029137	3	7.373	1	20	1	20	CAAGGGAAGGAAGUAGCCAA	:::: ::::::::::::	CCGGCUUCUUCCUUCCCUUU	Cleavage		1
tae-miR9655-3p	TCONS_00029136	3	7.654	1	21	1	21	CAAGGGAAGGAAGUAGCCAAC	:::: ::::::::::::	GCCGGCUUCUUCCUUCCCUUU	Cleavage		1
tae-miR9656-3p	TCONS_00051378	3	14.651	1	21	707	727	CUUCGAGACUCUGAACAGCGG	: :. :::::::: :::::::	CAGUCGUUCAGAGGCUCGAAG	Cleavage		1
tae-miR9657a-3p	TCONS_00012375	3	21.565	1	21	50	70	UGUGCUUCCUCGUCGAACGGU	::::: ::::::..:..::	CGCGUUCUACGAGGGGGUGCA	Cleavage		1
tae-miR9657b-3p	TCONS_00046479	3	20.969	1	21	255	275	CGUGCUUCCUCGUCGAACGGU	.: ::: ::::::::.::.::	GCAGUUGGACGAGGAGGCGCG	Cleavage		1
tae-miR9657c-3p	TCONS_00046479	3	20.969	1	21	255	275	CGUGCUUCCUCGUCGAACGGU	.: ::: ::::::::.::.::	GCAGUUGGACGAGGAGGCGCG	Cleavage		1
tae-miR9659-3p	TCONS_00143228	3	14.888	1	22	435	456	UCCAAUGGUUGUUCACGGCAUC	: : .:: :::::.:::::::	CACGGUGUAAACAAUCAUUGGA	Cleavage		1
tae-miR9662a-3p	TCONS_00001388	3	21.613	1	21	570	590	UUGAACAUCCCAGAGCCACCG	::::::::::: :::: :::	GGGUGGCUCUGGAAUGUGCAA	Cleavage		1
tae-miR9662b-3p	TCONS_00001388	3	21.4	1	21	569	589	UGAACAUCCCAGAGCCACCGG	: ::::::::::: :::: ::	CGGGUGGCUCUGGAAUGUGCA	Cleavage		1
tae-miR9667-5p	TCONS_00000287	3	15.233	1	21	350	370	AAAUAUGGCAAACAAUGAAUG	:: :::::::::::. :::::	CAAUCAUUGUUUGCUCUAUUU	Cleavage		1
tae-miR9667-5p	TCONS_00161999	3	16.192	1	21	570	590	AAAUAUGGCAAACAAUGAAUG	::. :: ::::::::::::	GUUUUCUUUUUUGCCAUAUUU	Cleavage		1
tae-miR9667-5p	TCONS_00162000	3	16.192	1	21	574	594	AAAUAUGGCAAACAAUGAAUG	::. :: ::::::::::::	GUUUUCUUUUUUGCCAUAUUU	Cleavage		1
tae-miR9673-5p	TCONS_00105980	3	19.255	1	20	760	779	UAAGAAGCAAAUAGCACAUG	.: :::::::::::::: :	AGUCUGCUAUUUGCUUCUGA	Cleavage		1
tae-miR9673-5p	TCONS_00105979	3	19.255	1	20	877	896	UAAGAAGCAAAUAGCACAUG	.: :::::::::::::: :	AGUCUGCUAUUUGCUUCUGA	Cleavage		1
tae-miR9673-5p	TCONS_00037999	3	15.692	1	20	261	280	UAAGAAGCAAAUAGCACAUG	.:: ::::: :::::::::	GGUGCGCUAUAUGCUUCUUA	Translation		1
tae-miR9674a-5p	TCONS_00122080	3	17.284	1	21	116	136	GCAUCAUCCAUCCUACCAUUC	:::: : :.::::::::::	UUAUGGCAUGGUGGAUGAUGC	Cleavage		1
tae-miR9773	TCONS_00082917	3	16.839	1	24	462	485	UUUGUUUUUAUGUUAUUUUGUGAA	.:::::.:::::: :::::::	GCUACAAAGUAACAUCAAAACAAU	Cleavage		1
tae-miR9773	TCONS_00073169	3	17.355	1	24	119	142	UUUGUUUUUAUGUUAUUUUGUGAA	:: : .:. ::::::::::::::	UUGAAGAGCAAACAUAAAAACAAA	Cleavage		1
tae-miR9773	TCONS_00139078	3	14.244	1	24	1093	1116	UUUGUUUUUAUGUUAUUUUGUGAA	.:.:.:.::::.:::.::.:	AGUUUAGAGUGACAUGAAAGCAGA	Cleavage		1
tae-miR9773	TCONS_00093176	3	8.642	1	24	1425	1448	UUUGUUUUUAUGUUAUUUUGUGAA	: .: :::. ::::::::::: ::	UGUAAAAAGAAACAUAAAAACCAA	Cleavage		1
tae-miR9773	TCONS_00093177	3	8.642	1	24	1410	1433	UUUGUUUUUAUGUUAUUUUGUGAA	: .: :::. ::::::::::: ::	UGUAAAAAGAAACAUAAAAACCAA	Cleavage		1
tae-miR9773	TCONS_00093179	3	8.642	1	24	1373	1396	UUUGUUUUUAUGUUAUUUUGUGAA	: .: :::. ::::::::::: ::	UGUAAAAAGAAACAUAAAAACCAA	Cleavage		1
tae-miR9773	TCONS_00105068	3	11.184	1	24	335	358	UUUGUUUUUAUGUUAUUUUGUGAA	: :::: .:.::.::.:::::	AGAAGAAAAGGAUAUGAAGACAAA	Cleavage		1
tae-miR9773	TCONS_00113146	3	13.763	1	24	891	914	UUUGUUUUUAUGUUAUUUUGUGAA	: :::: .:.::.::.:::::	AGAAGAAAAGGAUAUGAAGACAAA	Cleavage		1
tae-miR9773	TCONS_00039034	3	11.18	1	24	865	888	UUUGUUUUUAUGUUAUUUUGUGAA	: :::: .:.::.::.:::::	AGAAGAAAAGGAUAUGAAGACAAA	Cleavage		1
tae-miR9773	TCONS_00121011	3	11.194	1	24	1157	1180	UUUGUUUUUAUGUUAUUUUGUGAA	: :::: .:.::.::.:::::	AGAAGAAAAGGAUAUGAAGACAAA	Cleavage		1
tae-miR9773	TCONS_00039032	3	11.369	1	24	1968	1991	UUUGUUUUUAUGUUAUUUUGUGAA	: :::: .:.::.::.:::::	AGAAGAAAAGGAUAUGAAGACAAA	Cleavage		1
tae-miR9773	TCONS_00039031	3	11.369	1	24	2423	2446	UUUGUUUUUAUGUUAUUUUGUGAA	: :::: .:.::.::.:::::	AGAAGAAAAGGAUAUGAAGACAAA	Cleavage		1
tae-miR9777	TCONS_00059142	3	13.446	1	20	2256	2275	AGCAAACAUAUCUGAGCACA	::::::::::::: :::::	UGUGCUCAGAUAUUGUUGCU	Cleavage		1
tae-miR9777	TCONS_00059141	3	13.446	1	20	2251	2270	AGCAAACAUAUCUGAGCACA	::::::::::::: :::::	UGUGCUCAGAUAUUGUUGCU	Cleavage		1
tae-miR9777	TCONS_00155938	3	16.256	1	20	634	653	AGCAAACAUAUCUGAGCACA	::::::::::::: :::::	UGUGCUCAGAUAUUGUUGCU	Cleavage		1
tae-miR9777	TCONS_00151887	3	15.119	1	20	550	569	AGCAAACAUAUCUGAGCACA	::::::::::::: :::::	UGUGCUCAGAUAUUGUUGCU	Cleavage		1
tae-miR9777	TCONS_00082691	3	18.273	1	20	1659	1678	AGCAAACAUAUCUGAGCACA	:::::::::. :::::::	CUUGCUCAGAUGGGUUUGCU	Cleavage		1
tae-miR9781	TCONS_00133999	3	12.151	1	21	173	193	UUUUGUCACAUAUAAUACAUA	::::.::.:::::: :::.:	AAUGUGUUGUAUGUGUCAAGA	Cleavage		1
tae-miR9781	TCONS_00003510	3	16.92	1	21	560	580	UUUUGUCACAUAUAAUACAUA	::.::.::::::..::::	CUAGUGUUGUAUGUGGUAAAA	Cleavage		1
tae-miR9781	TCONS_00083629	3	24.01	1	21	322	342	UUUUGUCACAUAUAAUACAUA	: ::: ::.:.::::.::::.	UUUGUUUUGUGUGUGGCAAAG	Cleavage		1
tae-miR9782	TCONS_00058658	3	18.726	1	24	1122	1145	GUAUUAGGUUGGUCAAAUUGACGA	:::: :::::::::::::	AGUGCAAUGGAACCAACCUAAUAC	Cleavage		1

## Sheet: mRNA-miRNA interaction
Statistics of the interaction network between miRNAs and mRNAs.
miRNA_Acc.	Target_Acc.	Expectation	UPE$	miRNA_start	miRNA_end	Target_start	Target_end	miRNA_aligned_fragment	alignment	Target_aligned_fragment	Inhibition	Target_Desc.	Multiplicity
tae-miR1118	HX165064.1	0	17.397	1	23	115	137	CACUACAUUAUGGAAUGGAGGGA	:::::::::::::::::::::::	UCCCUCCAUUCCAUAAUGUAGUG	Cleavage	HX165064 Triticum aestivum cv. Cranbrook root library Triticum aestivum cDNA clone rwhxt5064b15, mRNA sequence	1
tae-miR1118	HX100931.1	0	14.788	1	23	59	81	CACUACAUUAUGGAAUGGAGGGA	:::::::::::::::::::::::	UCCCUCCAUUCCAUAAUGUAGUG	Cleavage	HX100931 Triticum aestivum cv. Norin 4 leaf library Triticum aestivum cDNA clone rwhxp9069l17, mRNA sequence	1
tae-miR1118	HX100930.1	0	17.397	1	23	137	159	CACUACAUUAUGGAAUGGAGGGA	:::::::::::::::::::::::	UCCCUCCAUUCCAUAAUGUAGUG	Cleavage	HX100930 Triticum aestivum cv. Norin 4 leaf library Triticum aestivum cDNA clone rwhxp8069l17, mRNA sequence	1
tae-miR1118	HX136414.1	0	17.405	1	23	103	125	CACUACAUUAUGGAAUGGAGGGA	:::::::::::::::::::::::	UCCCUCCAUUCCAUAAUGUAGUG	Cleavage	HX136414 Triticum aestivum cv. Halberd root library Triticum aestivum cDNA clone rwhxr23087j21, mRNA sequence	1
tae-miR1121	HX077033.1	0	10.75	1	22	204	225	AGUAGUGAUCUAAACGCUCUUA	::::::::::::::::::::::	UAAGAGCGUUUAGAUCACUACU	Cleavage	HX077033 Triticum aestivum cv. Norin 4 leaf library Triticum aestivum cDNA clone whxo6041g10, mRNA sequence	1
tae-miR1122b-3p	HX193757.1	0	8.128	1	21	12	32	AGACUUAUAUGUAGGAACGGA	:::::::::::::::::::::	UCCGUUCCUACAUAUAAGUCU	Cleavage	HX193757 Triticum aestivum cv. Cranbrook root library Triticum aestivum cDNA clone rwhxu15024j07, mRNA sequence	1
tae-miR1122b-3p	HX147734.1	0	6.984	1	21	52	72	AGACUUAUAUGUAGGAACGGA	:::::::::::::::::::::	UCCGUUCCUACAUAUAAGUCU	Cleavage	HX147734 Triticum aestivum cv. Halberd root library Triticum aestivum cDNA clone rwhxs21045d10, mRNA sequence	1
tae-miR1122b-3p	HX169476.1	0	6.984	1	21	52	72	AGACUUAUAUGUAGGAACGGA	:::::::::::::::::::::	UCCGUUCCUACAUAUAAGUCU	Cleavage	HX169476 Triticum aestivum cv. Cranbrook root library Triticum aestivum cDNA clone rwhxt3012f04, mRNA sequence	1
tae-miR1122b-3p	HX129289.1	0	6.883	1	21	49	69	AGACUUAUAUGUAGGAACGGA	:::::::::::::::::::::	UCCGUUCCUACAUAUAAGUCU	Cleavage	HX129289 Triticum aestivum cv. Halberd root library Triticum aestivum cDNA clone rwhxr3093d22, mRNA sequence	1
tae-miR1122b-3p	HX173338.1	0	6.984	1	21	52	72	AGACUUAUAUGUAGGAACGGA	:::::::::::::::::::::	UCCGUUCCUACAUAUAAGUCU	Cleavage	HX173338 Triticum aestivum cv. Cranbrook root library Triticum aestivum cDNA clone rwhxt3024i07, mRNA sequence	1
tae-miR1122b-3p	HX184273.1	0	6.889	1	21	50	70	AGACUUAUAUGUAGGAACGGA	:::::::::::::::::::::	UCCGUUCCUACAUAUAAGUCU	Cleavage	HX184273 Triticum aestivum cv. Cranbrook root library Triticum aestivum cDNA clone rwhxu13032b07, mRNA sequence	1
tae-miR1122b-3p	HX161796.1	0	6.881	1	21	45	65	AGACUUAUAUGUAGGAACGGA	:::::::::::::::::::::	UCCGUUCCUACAUAUAAGUCU	Cleavage	HX161796 Triticum aestivum cv. Halberd root library Triticum aestivum cDNA clone rwhxs7082o23, mRNA sequence	1
tae-miR1122b-3p	HX166988.1	0	6.889	1	21	50	70	AGACUUAUAUGUAGGAACGGA	:::::::::::::::::::::	UCCGUUCCUACAUAUAAGUCU	Cleavage	HX166988 Triticum aestivum cv. Cranbrook root library Triticum aestivum cDNA clone rwhxt3014d04, mRNA sequence	1
tae-miR1122b-3p	HX106544.1	0	6.88	1	21	41	61	AGACUUAUAUGUAGGAACGGA	:::::::::::::::::::::	UCCGUUCCUACAUAUAAGUCU	Cleavage	HX106544 Triticum aestivum cv. Norin 4 leaf library Triticum aestivum cDNA clone rwhxp3065p18, mRNA sequence	1
tae-miR1122b-3p	LT908277.1	0	7.087	1	21	30	50	AGACUUAUAUGUAGGAACGGA	:::::::::::::::::::::	UCCGUUCCUACAUAUAAGUCU	Cleavage	LT908277 Triticum aestivum cv. C306 SSH 37 library Triticum aestivum cDNA clone Ta122, mRNA sequence	1
tae-miR1122b-3p	HX115443.1	0	6.882	1	21	44	64	AGACUUAUAUGUAGGAACGGA	:::::::::::::::::::::	UCCGUUCCUACAUAUAAGUCU	Cleavage	HX115443 Triticum aestivum cv. Norin 4 leaf library Triticum aestivum cDNA clone rwhxq25073h17, mRNA sequence	1
tae-miR1130b-3p	HX129531.1	0	5.181	1	21	740	760	UCUUAUAUUAUGGGACGGAGG	:::::::::::::::::::::	CCUCCGUCCCAUAAUAUAAGA	Cleavage	HX129531 Triticum aestivum cv. Halberd root library Triticum aestivum cDNA clone rwhxr24012e03, mRNA sequence	1
tae-miR1130b-3p	HX033958.1	0	18.335	1	21	291	311	UCUUAUAUUAUGGGACGGAGG	:::::::::::::::::::::	CCUCCGUCCCAUAAUAUAAGA	Cleavage	HX033958 Triticum aestivum cv. Chinese Spring root library Triticum aestivum cDNA clone whxl3092f23, mRNA sequence	1
tae-miR1130b-3p	HX034056.1	0	8.754	1	21	19	39	UCUUAUAUUAUGGGACGGAGG	:.:::::::::::::::::::	CUUCCGUCCCAUAAUAUAAGA	Cleavage	HX034056 Triticum aestivum cv. Chinese Spring root library Triticum aestivum cDNA clone rwhxl3010g03, mRNA sequence	1
tae-miR1130b-3p	HX039463.1	0	10.794	1	21	23	43	UCUUAUAUUAUGGGACGGAGG	:.:::::::::::::::::::	CUUCCGUCCCAUAAUAUAAGA	Cleavage	HX039463 Triticum aestivum cv. Chinese Spring root library Triticum aestivum cDNA clone rwhxl4050o15, mRNA sequence	1
tae-miR1133	HX084811.1	0	19.982	1	22	38	59	CAUAUACUCCCUCCGUCCGAAA	:: :::::::::::::::::::	UUCCGGACGGAGGGAGUAUAUG	Cleavage	HX084811 Triticum aestivum cv. Norin 4 leaf library Triticum aestivum cDNA clone rwhxp28015a02, mRNA sequence	1
tae-miR1135	HX135877.1	0	14.527	1	24	316	339	CUGCGACAAGUAAUUCCGAACGGA	::::::::::::::::::::::::	UCCGUUCGGAAUUACUUGUCGCAG	Cleavage	HX135877 Triticum aestivum cv. Halberd root library Triticum aestivum cDNA clone rwhxr23039j10, mRNA sequence	1
tae-miR1137a	HX127516.1	0	8.297	1	20	57	76	UAGUACAAAGUUGAGUCAUC	::::::::::::::::::::	GAUGACUCAACUUUGUACUA	Cleavage	HX127516 Triticum aestivum cv. Halberd root library Triticum aestivum cDNA clone rwhxr12046c11, mRNA sequence	1
tae-miR5049-3p	HX137093.1	0	15.743	1	21	647	667	AAUAUGGAUCGGAGGGAGUAC	:::::::::::::::::::::	GUACUCCCUCCGAUCCAUAUU	Cleavage	HX137093 Triticum aestivum cv. Halberd root library Triticum aestivum cDNA clone whxr11038k11, mRNA sequence	1
tae-miR9775	HX159779.1	0	13.189	1	22	525	546	UGUGCGCAAUAAGAUUUUGCUA	::::::::::::::::::::::	UAGCAAAAUCUUAUUGCGCACA	Cleavage	HX159779 Triticum aestivum cv. Halberd root library Triticum aestivum cDNA clone rwhxs28020n08, mRNA sequence	1
tae-miR1120c-5p	HX031816.1	0.5	16.347	1	21	1	21	UAAUAUAAGAACGUUUUUGAC	::.::::::::::::::::::	GUUAAAAACGUUCUUAUAUUA	Cleavage	HX031816 Triticum aestivum cv. Chinese Spring root library Triticum aestivum cDNA clone whxl12061c14, mRNA sequence	1
tae-miR1121	HX026286.1	0.5	22.937	1	22	50	71	AGUAGUGAUCUAAACGCUCUUA	::::::.:::::::::::::::	UAAGAGUGUUUAGAUCACUACU	Cleavage	HX026286 Triticum aestivum cv. Chinese Spring shoot library Triticum aestivum cDNA clone rwhxk11072j20, mRNA sequence	1
tae-miR1127a	HX083149.1	0.5	18.017	1	19	61	79	UCCUUCCGUUCGGAAUUAC	:::::::::::::::.:::	GUAAUUCCGAACGGAGGGA	Cleavage	HX083149 Triticum aestivum cv. Norin 4 leaf library Triticum aestivum cDNA clone rwhxo19001o01, mRNA sequence	1
tae-miR1127a	HX082660.1	0.5	15.19	1	19	22	40	UCCUUCCGUUCGGAAUUAC	:::::::::::::::.:::	GUAAUUCCGAACGGAGGGA	Cleavage	HX082660 Triticum aestivum cv. Norin 4 leaf library Triticum aestivum cDNA clone whxo15035n10, mRNA sequence	1
tae-miR1127b-3p	HX184186.1	0.5	14.405	1	21	100	120	ACAAGUAUUUCUGGACGGAGG	:::::::::.:::::::::::	CCUCCGUCCGGAAAUACUUGU	Cleavage	HX184186 Triticum aestivum cv. Cranbrook root library Triticum aestivum cDNA clone rwhxu28031b05, mRNA sequence	1
tae-miR1127b-3p	HX078896.1	0.5	11.931	1	21	373	393	ACAAGUAUUUCUGGACGGAGG	:::::::::.:::::::::::	CCUCCGUCCGGAAAUACUUGU	Cleavage	HX078896 Triticum aestivum cv. Norin 4 leaf library Triticum aestivum cDNA clone rwhxo17071i18, mRNA sequence	1
tae-miR1127b-3p	HX075720.1	0.5	24.838	1	21	541	561	ACAAGUAUUUCUGGACGGAGG	:::::::::.:::::::::::	CCUCCGUCCGGAAAUACUUGU	Cleavage	HX075720 Triticum aestivum cv. Norin 4 leaf library Triticum aestivum cDNA clone whxo6075e18, mRNA sequence	1
tae-miR1127b-3p	HX169858.1	0.5	9.62	1	21	702	722	ACAAGUAUUUCUGGACGGAGG	:::::::::.:::::::::::	CCUCCGUCCGGAAAUACUUGU	Cleavage	HX169858 Triticum aestivum cv. Cranbrook root library Triticum aestivum cDNA clone whxt24044f12, mRNA sequence	1
tae-miR1127b-3p	HX132835.1	0.5	18.921	1	21	129	149	ACAAGUAUUUCUGGACGGAGG	:::::::::.:::::::::::	CCUCCGUCCGGAAAUACUUGU	Cleavage	HX132835 Triticum aestivum cv. Halberd root library Triticum aestivum cDNA clone rwhxr5089g21, mRNA sequence	1
tae-miR1130b-3p	HX146207.1	0.5	12.385	1	21	68	88	UCUUAUAUUAUGGGACGGAGG	:::::::::::::::.:::::	CCUCCGUCCCAUAAUGUAAGA	Cleavage	HX146207 Triticum aestivum cv. Halberd root library Triticum aestivum cDNA clone rwhxs22014c03, mRNA sequence	1
tae-miR1130b-3p	HX176643.1	0.5	8.632	1	21	21	41	UCUUAUAUUAUGGGACGGAGG	:::::::::::::::.:::::	CCUCCGUCCCAUAAUGUAAGA	Cleavage	HX176643 Triticum aestivum cv. Cranbrook root library Triticum aestivum cDNA clone rwhxt12086k24, mRNA sequence	1
tae-miR1130b-3p	HX122391.1	0.5	8.758	1	21	15	35	UCUUAUAUUAUGGGACGGAGG	:::::::::::::::.:::::	CCUCCGUCCCAUAAUGUAAGA	Cleavage	HX122391 Triticum aestivum cv. Norin 4 leaf library Triticum aestivum cDNA clone rwhxq18084n23, mRNA sequence	1
tae-miR1130b-3p	HX049788.1	0.5	22.893	1	21	40	60	UCUUAUAUUAUGGGACGGAGG	:::::::.:::::::::::::	CCUCCGUUCCAUAAUAUAAGA	Cleavage	HX049788 Triticum aestivum cv. Chinese Spring shoot library Triticum aestivum cDNA clone rwhxm11049p14, mRNA sequence	1
tae-miR1130b-3p	HX049759.1	0.5	22.893	1	21	40	60	UCUUAUAUUAUGGGACGGAGG	:::::::.:::::::::::::	CCUCCGUUCCAUAAUAUAAGA	Cleavage	HX049759 Triticum aestivum cv. Chinese Spring shoot library Triticum aestivum cDNA clone rwhxm12049p13, mRNA sequence	1
tae-miR1130b-3p	HX186953.1	0.5	15.306	1	21	160	180	UCUUAUAUUAUGGGACGGAGG	:::::::::::::::.:::::	CCUCCGUCCCAUAAUGUAAGA	Cleavage	HX186953 Triticum aestivum cv. Cranbrook root library Triticum aestivum cDNA clone rwhxu26061d13, mRNA sequence	1
tae-miR1130b-3p	HX166667.1	0.5	11.36	1	21	83	103	UCUUAUAUUAUGGGACGGAGG	:.::::::::::::::::.::	CUUCCGUCCCAUAAUAUAGGA	Cleavage	HX166667 Triticum aestivum cv. Cranbrook root library Triticum aestivum cDNA clone rwhxt23093c22, mRNA sequence	1
tae-miR1130b-3p	HX010713.1	0.5	11.356	1	21	18	38	UCUUAUAUUAUGGGACGGAGG	: ::::::.::::::::::::	CAUCCGUCUCAUAAUAUAAGA	Cleavage	HX010713 Triticum aestivum cv. Chinese Spring root library Triticum aestivum cDNA clone rwhxj4031b05, mRNA sequence	1
tae-miR1133	HX056480.1	0.5	21.416	1	22	473	494	CAUAUACUCCCUCCGUCCGAAA	:::::::::::::::::::.::	UUUCGGACGGAGGGAGUAUGUG	Cleavage	HX056480 Triticum aestivum cv. Norin 4 leaf library Triticum aestivum cDNA clone rwhxn29075e17, mRNA sequence	1
tae-miR1135	HX083144.1	0.5	14.632	1	24	78	101	CUGCGACAAGUAAUUCCGAACGGA	:::::::::::::::::::::.::	UCCGUUCGGAAUUACUUGUCGUAG	Cleavage	HX083144 Triticum aestivum cv. Norin 4 leaf library Triticum aestivum cDNA clone rwhxo11001o01, mRNA sequence	1
tae-miR1137a	HX159013.1	0.5	12.473	1	20	705	724	UAGUACAAAGUUGAGUCAUC	::::::::::.:::::::::	GAUGACUCAAUUUUGUACUA	Cleavage	HX159013 Triticum aestivum cv. Halberd root library Triticum aestivum cDNA clone whxs28067m18, mRNA sequence	1
tae-miR399	HX137912.1	0.5	22.301	1	19	511	529	UGCCAAAGGAGAAUUGCCC	:::.:::::::::::::::	GGGUAAUUCUCCUUUGGCA	Cleavage	HX137912 Triticum aestivum cv. Halberd root library Triticum aestivum cDNA clone rwhxr3005l02, mRNA sequence	1
tae-miR5049-3p	HX133667.1	0.5	14.124	1	21	198	218	AAUAUGGAUCGGAGGGAGUAC	:::::.:::::::::::::::	GUACUUCCUCCGAUCCAUAUU	Cleavage	HX133667 Triticum aestivum cv. Halberd root library Triticum aestivum cDNA clone whxr3057h14, mRNA sequence	1
tae-miR5175-5p	HX039628.1	0.5	13.742	1	21	32	52	UUCCAAAUUACUCGUCGUGGU	::.::::::::::::::::::	ACUACGACGAGUAAUUUGGAA	Cleavage	HX039628 Triticum aestivum cv. Chinese Spring root library Triticum aestivum cDNA clone rwhxl1081o22, mRNA sequence	1
tae-miR5175-5p	HX010785.1	0.5	13.742	1	21	32	52	UUCCAAAUUACUCGUCGUGGU	::.::::::::::::::::::	ACUACGACGAGUAAUUUGGAA	Cleavage	HX010785 Triticum aestivum cv. Chinese Spring root library Triticum aestivum cDNA clone rwhxj14032b08, mRNA sequence	1
tae-miR5175-5p	HX038154.1	0.5	13.742	1	21	32	52	UUCCAAAUUACUCGUCGUGGU	::.::::::::::::::::::	ACUACGACGAGUAAUUUGGAA	Cleavage	HX038154 Triticum aestivum cv. Chinese Spring root library Triticum aestivum cDNA clone rwhxl2036m12, mRNA sequence	1
tae-miR5175-5p	HX027855.1	0.5	13.742	1	21	32	52	UUCCAAAUUACUCGUCGUGGU	::.::::::::::::::::::	ACUACGACGAGUAAUUUGGAA	Cleavage	HX027855 Triticum aestivum cv. Chinese Spring shoot library Triticum aestivum cDNA clone rwhxk6019m05, mRNA sequence	1
tae-miR5175-5p	HX044329.1	0.5	13.742	1	21	32	52	UUCCAAAUUACUCGUCGUGGU	::.::::::::::::::::::	ACUACGACGAGUAAUUUGGAA	Cleavage	HX044329 Triticum aestivum cv. Chinese Spring shoot library Triticum aestivum cDNA clone rwhxm1073g17, mRNA sequence	1
tae-miR5175-5p	HX029961.1	0.5	13.742	1	21	32	52	UUCCAAAUUACUCGUCGUGGU	::.::::::::::::::::::	ACUACGACGAGUAAUUUGGAA	Cleavage	HX029961 Triticum aestivum cv. Chinese Spring shoot library Triticum aestivum cDNA clone rwhxk19049p14, mRNA sequence	1
tae-miR5175-5p	HX034450.1	0.5	13.742	1	21	32	52	UUCCAAAUUACUCGUCGUGGU	::.::::::::::::::::::	ACUACGACGAGUAAUUUGGAA	Cleavage	HX034450 Triticum aestivum cv. Chinese Spring root library Triticum aestivum cDNA clone rwhxl2074g19, mRNA sequence	1
tae-miR5175-5p	HX044335.1	0.5	13.742	1	21	32	52	UUCCAAAUUACUCGUCGUGGU	::.::::::::::::::::::	ACUACGACGAGUAAUUUGGAA	Cleavage	HX044335 Triticum aestivum cv. Chinese Spring shoot library Triticum aestivum cDNA clone rwhxm2073g17, mRNA sequence	1
tae-miR5175-5p	HX138502.1	0.5	13.747	1	21	34	54	UUCCAAAUUACUCGUCGUGGU	::.::::::::::::::::::	ACUACGACGAGUAAUUUGGAA	Cleavage	HX138502 Triticum aestivum cv. Halberd root library Triticum aestivum cDNA clone rwhxr14053l14, mRNA sequence	1
tae-miR5175-5p	HX001397.1	0.5	13.747	1	21	33	53	UUCCAAAUUACUCGUCGUGGU	::.::::::::::::::::::	ACUACGACGAGUAAUUUGGAA	Cleavage	HX001397 Triticum aestivum cv. Chinese Spring shoot library Triticum aestivum cDNA clone rwhxi5030c07, mRNA sequence	1
tae-miR5175-5p	HX034220.1	0.5	13.742	1	21	32	52	UUCCAAAUUACUCGUCGUGGU	::.::::::::::::::::::	ACUACGACGAGUAAUUUGGAA	Cleavage	HX034220 Triticum aestivum cv. Chinese Spring root library Triticum aestivum cDNA clone rwhxl5041g10, mRNA sequence	1
tae-miR5175-5p	HX001395.1	0.5	14.798	1	21	63	83	UUCCAAAUUACUCGUCGUGGU	::.::::::::::::::::::	ACUACGACGAGUAAUUUGGAA	Cleavage	HX001395 Triticum aestivum cv. Chinese Spring shoot library Triticum aestivum cDNA clone rwhxi3030c07, mRNA sequence	1
tae-miR5175-5p	HX001396.1	0.5	13.745	1	21	28	48	UUCCAAAUUACUCGUCGUGGU	::.::::::::::::::::::	ACUACGACGAGUAAUUUGGAA	Cleavage	HX001396 Triticum aestivum cv. Chinese Spring shoot library Triticum aestivum cDNA clone rwhxi4030c07, mRNA sequence	1
tae-miR5175-5p	HX133395.1	0.5	13.742	1	21	32	52	UUCCAAAUUACUCGUCGUGGU	::.::::::::::::::::::	ACUACGACGAGUAAUUUGGAA	Cleavage	HX133395 Triticum aestivum cv. Halberd root library Triticum aestivum cDNA clone rwhxr6026h08, mRNA sequence	1
tae-miR5175-5p	HX192621.1	0.5	13.742	1	21	32	52	UUCCAAAUUACUCGUCGUGGU	::.::::::::::::::::::	ACUACGACGAGUAAUUUGGAA	Cleavage	HX192621 Triticum aestivum cv. Cranbrook root library Triticum aestivum cDNA clone rwhxu11024i08, mRNA sequence	1
tae-miR5175-5p	HX178634.1	0.5	13.746	1	21	27	47	UUCCAAAUUACUCGUCGUGGU	::.::::::::::::::::::	ACUACGACGAGUAAUUUGGAA	Cleavage	HX178634 Triticum aestivum cv. Cranbrook root library Triticum aestivum cDNA clone whxt7052m15, mRNA sequence	1
tae-miR5175-5p	HX149647.1	0.5	13.742	1	21	32	52	UUCCAAAUUACUCGUCGUGGU	::.::::::::::::::::::	ACUACGACGAGUAAUUUGGAA	Cleavage	HX149647 Triticum aestivum cv. Halberd root library Triticum aestivum cDNA clone rwhxs26011f01, mRNA sequence	1
tae-miR5175-5p	HX139764.1	0.5	13.742	1	21	32	52	UUCCAAAUUACUCGUCGUGGU	::.::::::::::::::::::	ACUACGACGAGUAAUUUGGAA	Cleavage	HX139764 Triticum aestivum cv. Halberd root library Triticum aestivum cDNA clone rwhxr16052m15, mRNA sequence	1
tae-miR5175-5p	HX163944.1	0.5	13.747	1	21	34	54	UUCCAAAUUACUCGUCGUGGU	::.::::::::::::::::::	ACUACGACGAGUAAUUUGGAA	Cleavage	HX163944 Triticum aestivum cv. Cranbrook root library Triticum aestivum cDNA clone rwhxt1079a17, mRNA sequence	1
tae-miR5175-5p	HX191961.1	0.5	13.742	1	21	32	52	UUCCAAAUUACUCGUCGUGGU	::.::::::::::::::::::	ACUACGACGAGUAAUUUGGAA	Cleavage	HX191961 Triticum aestivum cv. Cranbrook root library Triticum aestivum cDNA clone rwhxu6073h18, mRNA sequence	1
tae-miR7757-5p	HX159779.1	0.5	18.972	1	22	397	418	AUAAAACCUUCAGCUAUCCAUC	::::::::::::::::::::.:	GAUGGAUAGCUGAAGGUUUUGU	Cleavage	HX159779 Triticum aestivum cv. Halberd root library Triticum aestivum cDNA clone rwhxs28020n08, mRNA sequence	1
tae-miR1120c-5p	HX157541.1	1	20.735	1	21	350	370	UAAUAUAAGAACGUUUUUGAC	:: ::::::::::::::::::	GUAAAAAACGUUCUUAUAUUA	Cleavage	HX157541 Triticum aestivum cv. Halberd root library Triticum aestivum cDNA clone whxs13053l13, mRNA sequence	1
tae-miR1120c-5p	HX152635.1	1	13.132	1	21	19	39	UAAUAUAAGAACGUUUUUGAC	: ::::::::::::::::::	AUAAAAAACGUUCUUAUAUUA	Cleavage	HX152635 Triticum aestivum cv. Halberd root library Triticum aestivum cDNA clone rwhxs16057h13, mRNA sequence	1
tae-miR1120c-5p	HX152983.1	1	16.738	1	21	24	44	UAAUAUAAGAACGUUUUUGAC	: ::::::::::::::::::	AUAAAAAACGUUCUUAUAUUA	Cleavage	HX152983 Triticum aestivum cv. Halberd root library Triticum aestivum cDNA clone rwhxs1074h20, mRNA sequence	1
tae-miR1120c-5p	HX079692.1	1	20.586	1	21	577	597	UAAUAUAAGAACGUUUUUGAC	: ::::::::::::::::::	UUGAAAAACGUUCUUAUAUUA	Cleavage	HX079692 Triticum aestivum cv. Norin 4 leaf library Triticum aestivum cDNA clone whxo24071j18, mRNA sequence	1
tae-miR1121	HX199452.1	1	18.886	1	22	360	381	AGUAGUGAUCUAAACGCUCUUA	:::::::::::::::::::::	UAAGAGCGUUUAGAUCACUACC	Cleavage	HX199452 Triticum aestivum cv. Cranbrook root library Triticum aestivum cDNA clone whxu1001o02, mRNA sequence	1
tae-miR1121	HX163179.1	1	16.652	1	22	42	63	AGUAGUGAUCUAAACGCUCUUA	:::::::::::::::::::	GUAGAGCGUUUAGAUCACUACA	Cleavage	HX163179 Triticum aestivum cv. Cranbrook root library Triticum aestivum cDNA clone rwhxt17015a02, mRNA sequence	1
tae-miR1123	HX165961.1	1	19.707	1	23	272	294	UCCGUGAGACCUGGUCUCAUAGA	::::: :::::::::::::::::	UCUAUAAGACCAGGUCUCACGGA	Cleavage	HX165961 Triticum aestivum cv. Cranbrook root library Triticum aestivum cDNA clone rwhxt28030c08, mRNA sequence	1
tae-miR1123	HX153763.1	1	20.027	1	23	247	269	UCCGUGAGACCUGGUCUCAUAGA	::::: :::::::::::::::::	UCUAUAAGACCAGGUCUCACGGA	Cleavage	HX153763 Triticum aestivum cv. Halberd root library Triticum aestivum cDNA clone rwhxs30040i11, mRNA sequence	1
tae-miR1127a	HX133337.1	1	21.189	1	19	187	205	UCCUUCCGUUCGGAAUUAC	:::::::::.:::::.:::	GUAAUUCCGGACGGAGGGA	Cleavage	HX133337 Triticum aestivum cv. Halberd root library Triticum aestivum cDNA clone rwhxr26026h07, mRNA sequence	1
tae-miR1128	HX046398.1	1	14.76	1	21	14	34	UACUACUCCCUCCGUCCGAAA	: : :::::::::::::::::	UAUGGGACGGAGGGAGUAGUA	Cleavage	HX046398 Triticum aestivum cv. Chinese Spring shoot library Triticum aestivum cDNA clone rwhxm7005k02, mRNA sequence	1
tae-miR1128	HX065511.1	1	17.088	1	21	32	52	UACUACUCCCUCCGUCCGAAA	: : :::::::::::::::::	UAUGGGACGGAGGGAGUAGUA	Cleavage	HX065511 Triticum aestivum cv. Norin 4 leaf library Triticum aestivum cDNA clone rwhxn15022l08, mRNA sequence	1
tae-miR1130a	HX046398.1	1	14.76	1	23	4	26	CCUCCGUCUCGUAAUGUAAGACG	::::::::::::.:.::::::::	CGUCUUACAUUAUGGGACGGAGG	Cleavage	HX046398 Triticum aestivum cv. Chinese Spring shoot library Triticum aestivum cDNA clone rwhxm7005k02, mRNA sequence	1
tae-miR1130a	HX176619.1	1	17.898	1	23	667	689	CCUCCGUCUCGUAAUGUAAGACG	::::::::::::.:.::::::::	CGUCUUACAUUAUGGGACGGAGG	Cleavage	HX176619 Triticum aestivum cv. Cranbrook root library Triticum aestivum cDNA clone whxt12086k24, mRNA sequence	1
tae-miR1130b-3p	HX116522.1	1	14.396	1	21	290	310	UCUUAUAUUAUGGGACGGAGG	::::::::::::::::::::	CCUCCGUCCCAUAAUAUAAGU	Cleavage	HX116522 Triticum aestivum cv. Norin 4 leaf library Triticum aestivum cDNA clone rwhxq30071i17, mRNA sequence	1
tae-miR1130b-3p	HX116521.1	1	14.396	1	21	290	310	UCUUAUAUUAUGGGACGGAGG	::::::::::::::::::::	CCUCCGUCCCAUAAUAUAAGU	Cleavage	HX116521 Triticum aestivum cv. Norin 4 leaf library Triticum aestivum cDNA clone rwhxq29071i17, mRNA sequence	1
tae-miR1130b-3p	HX131009.1	1	21.78	1	21	686	706	UCUUAUAUUAUGGGACGGAGG	:::::::.:.:::::::::::	CCUCCGUUCUAUAAUAUAAGA	Cleavage	HX131009 Triticum aestivum cv. Halberd root library Triticum aestivum cDNA clone whxr8043f09, mRNA sequence	1
tae-miR1130b-3p	HX170532.1	1	16.271	1	21	68	88	UCUUAUAUUAUGGGACGGAGG	:::.:::::::::::.:::::	CCUUCGUCCCAUAAUGUAAGA	Cleavage	HX170532 Triticum aestivum cv. Cranbrook root library Triticum aestivum cDNA clone whxt4009g01, mRNA sequence	1
tae-miR1130b-3p	HX112726.1	1	22.185	1	21	217	237	UCUUAUAUUAUGGGACGGAGG	:::::::.:::::::.:::::	CCUCCGUUCCAUAAUGUAAGA	Cleavage	HX112726 Triticum aestivum cv. Norin 4 leaf library Triticum aestivum cDNA clone rwhxq1027f06, mRNA sequence	1
tae-miR1130b-3p	HX112736.1	1	22.185	1	21	221	241	UCUUAUAUUAUGGGACGGAGG	:::::::.:::::::.:::::	CCUCCGUUCCAUAAUGUAAGA	Cleavage	HX112736 Triticum aestivum cv. Norin 4 leaf library Triticum aestivum cDNA clone rwhxq2027f06, mRNA sequence	1
tae-miR1130b-3p	HX159251.1	1	17.521	1	21	126	146	UCUUAUAUUAUGGGACGGAGG	::::: :::::::::::::::	CCUCCAUCCCAUAAUAUAAGA	Cleavage	HX159251 Triticum aestivum cv. Halberd root library Triticum aestivum cDNA clone rwhxs25083m22, mRNA sequence	1
tae-miR1130b-3p	HX176010.1	1	19.272	1	21	54	74	UCUUAUAUUAUGGGACGGAGG	:: ::::::::::::::::::	CCCCCGUCCCAUAAUAUAAGA	Cleavage	HX176010 Triticum aestivum cv. Cranbrook root library Triticum aestivum cDNA clone rwhxt29038k11, mRNA sequence	1
tae-miR1130b-3p	HX184056.1	1	20.037	1	21	663	683	UCUUAUAUUAUGGGACGGAGG	:.:: ::::::::::::::::	CUUCGGUCCCAUAAUAUAAGA	Cleavage	HX184056 Triticum aestivum cv. Cranbrook root library Triticum aestivum cDNA clone whxu25016b03, mRNA sequence	1
tae-miR1130b-3p	HX103049.1	1	14.581	1	21	309	329	UCUUAUAUUAUGGGACGGAGG	: ::::::..:::::::::::	CAUCCGUCUUAUAAUAUAAGA	Cleavage	HX103049 Triticum aestivum cv. Norin 4 leaf library Triticum aestivum cDNA clone whxp40019n06, mRNA sequence	1
tae-miR1130b-3p	HX103692.1	1	14.581	1	21	306	326	UCUUAUAUUAUGGGACGGAGG	: ::::::..:::::::::::	CAUCCGUCUUAUAAUAUAAGA	Cleavage	HX103692 Triticum aestivum cv. Norin 4 leaf library Triticum aestivum cDNA clone whxp40067n17, mRNA sequence	1
tae-miR1134	HX201117.1	1	17.695	1	24	619	642	CAACAACAACAAGAAGAAGAAGAU	: ::::: :::::::::::::::	UUGUUCUUGUUCUUGUUGUUGUUG	Cleavage	HX201117 Triticum aestivum cv. Cranbrook root library Triticum aestivum cDNA clone rwhxu4034p11, mRNA sequence	1
tae-miR1134	HX047952.1	1	21.253	1	24	75	98	CAACAACAACAAGAAGAAGAAGAU	:::::::::::::::::::	GCAGUCUUCUUCUUGUUGUUGUUU	Cleavage	HX047952 Triticum aestivum cv. Chinese Spring shoot library Triticum aestivum cDNA clone whxm8051m13, mRNA sequence	1
tae-miR1137b-5p	HX012894.1	1	16.205	1	21	131	151	UCCGUUCCAGAAUAGAUGACC	:::::::::.:::.:::::	CAUCAUCUAUUUUGGGACGGA	Cleavage	HX012894 Triticum aestivum cv. Chinese Spring root library Triticum aestivum cDNA clone rwhxj20076e19, mRNA sequence	1
tae-miR164	HX177748.1	1	15.281	1	21	703	723	UGGAGAAGCAGGGCACGUGCA	::: ::::::::::::::::	AGCAAGUGCCCUGCUUCUCCA	Cleavage	HX177748 Triticum aestivum cv. Cranbrook root library Triticum aestivum cDNA clone whxt11085l22, mRNA sequence	1
tae-miR164	HX149616.1	1	17.506	1	21	783	803	UGGAGAAGCAGGGCACGUGCA	::: ::::::::::::::::	AGCAAGUGCCCUGCUUCUCCA	Cleavage	HX149616 Triticum aestivum cv. Halberd root library Triticum aestivum cDNA clone whxs20011f01, mRNA sequence	1
tae-miR395b	HX156627.1	1	17.131	1	20	124	143	UGAAGUGUUUGGGGGAACUC	:::::::.::::.:::::::	GAGUUCCUCCAAGCACUUCA	Cleavage	HX156627 Triticum aestivum cv. Halberd root library Triticum aestivum cDNA clone whxs25070k19, mRNA sequence	1
tae-miR395b	HX130404.1	1	15.798	1	20	217	236	UGAAGUGUUUGGGGGAACUC	:::::::.::::.:::::::	GAGUUCCUCCAAGCACUUCA	Cleavage	HX130404 Triticum aestivum cv. Halberd root library Triticum aestivum cDNA clone whxr22091e21, mRNA sequence	1
tae-miR395b	HX150258.1	1	16.386	1	20	160	179	UGAAGUGUUUGGGGGAACUC	:::::::.::::.:::::::	GAGUUCCUCCAAGCACUUCA	Cleavage	HX150258 Triticum aestivum cv. Halberd root library Triticum aestivum cDNA clone whxs11059f14, mRNA sequence	1
tae-miR5048-5p	HX187822.1	1	15.628	1	22	231	252	UUUGCAGGUUUUAGGUCUAAGU	:. :.:::.:::::::::::::	AUCUGGACUUAAAACCUGCAAA	Cleavage	HX187822 Triticum aestivum cv. Cranbrook root library Triticum aestivum cDNA clone whxu5028e07, mRNA sequence	1
tae-miR5049-3p	HX014020.1	1	21.95	1	21	141	161	AAUAUGGAUCGGAGGGAGUAC	::.::::::::::.::::::	CUAUUCCCUCCGAUUCAUAUU	Cleavage	HX014020 Triticum aestivum cv. Chinese Spring root library Triticum aestivum cDNA clone rwhxj19057g14, mRNA sequence	1
tae-miR9778	HX096989.1	1	22.289	1	21	198	218	UGCAUCAUCUCGAACUCGUCG	::::::::::::::::::	CCUCGAGUUCGAGAUGAUGCA	Cleavage	HX096989 Triticum aestivum cv. Norin 4 leaf library Triticum aestivum cDNA clone whxp30072i19, mRNA sequence	1
tae-miR1120b-3p	HX129531.1	1.5	5.181	1	21	741	761	UUCUUAUAUUGUGGGACAGAG	::: ::::::.::::::::::	CUCCGUCCCAUAAUAUAAGAA	Cleavage	HX129531 Triticum aestivum cv. Halberd root library Triticum aestivum cDNA clone rwhxr24012e03, mRNA sequence	1
tae-miR1121	HX046363.1	1.5	15.081	1	22	170	191	AGUAGUGAUCUAAACGCUCUUA	: :::::::::::.::::::	GUAAAGCGUUUAGAUUACUACU	Cleavage	HX046363 Triticum aestivum cv. Chinese Spring shoot library Triticum aestivum cDNA clone rwhxm19005k01, mRNA sequence	1
tae-miR1121	HX084618.1	1.5	23.633	1	22	157	178	AGUAGUGAUCUAAACGCUCUUA	: :::::::::::.::::::	GUAAAGCGUUUAGAUUACUACU	Cleavage	HX084618 Triticum aestivum cv. Norin 4 leaf library Triticum aestivum cDNA clone rwhxo5081p21, mRNA sequence	1
tae-miR1122a	HX195946.1	1.5	18.528	1	20	198	217	UAGAUACAUCCGUAUCUAGA	:::::::::::::::: :::	UCUAGAUACGGAUGUACCUA	Cleavage	HX195946 Triticum aestivum cv. Cranbrook root library Triticum aestivum cDNA clone rwhxu5005l02, mRNA sequence	1
tae-miR1122a	HX059514.1	1.5	18.528	1	20	182	201	UAGAUACAUCCGUAUCUAGA	:::::::::::::::: :::	UCUAGAUACGGAUGUACCUA	Cleavage	HX059514 Triticum aestivum cv. Norin 4 leaf library Triticum aestivum cDNA clone rwhxn20090g23, mRNA sequence	1
tae-miR1122b-3p	HX105886.1	1.5	4.626	1	21	534	554	AGACUUAUAUGUAGGAACGGA	:::::::::: ::::::::::	UCCGUUCCUAAAUAUAAGUCU	Translation	HX105886 Triticum aestivum cv. Norin 4 leaf library Triticum aestivum cDNA clone whxp26018p07, mRNA sequence	1
tae-miR1122b-3p	HX105887.1	1.5	3.932	1	21	519	539	AGACUUAUAUGUAGGAACGGA	:::::::::: ::::::::::	UCCGUUCCUAAAUAUAAGUCU	Translation	HX105887 Triticum aestivum cv. Norin 4 leaf library Triticum aestivum cDNA clone whxp27018p07, mRNA sequence	1
tae-miR1122b-3p	HX073114.1	1.5	5.284	1	21	563	583	AGACUUAUAUGUAGGAACGGA	:::::::::: ::::::::::	UCCGUUCCUAAAUAUAAGUCU	Translation	HX073114 Triticum aestivum cv. Norin 4 leaf library Triticum aestivum cDNA clone whxo25063b13, mRNA sequence	1
tae-miR1122b-3p	HX073113.1	1.5	5.177	1	21	567	587	AGACUUAUAUGUAGGAACGGA	:::::::::: ::::::::::	UCCGUUCCUAAAUAUAAGUCU	Translation	HX073113 Triticum aestivum cv. Norin 4 leaf library Triticum aestivum cDNA clone whxo24063b13, mRNA sequence	1
tae-miR1122b-3p	HX097426.1	1.5	9.897	1	21	8	28	AGACUUAUAUGUAGGAACGGA	:::::::::: ::::::::::	UCCGUUCCUAAAUAUAAGUCU	Translation	HX097426 Triticum aestivum cv. Norin 4 leaf library Triticum aestivum cDNA clone whxp33008j03, mRNA sequence	1
tae-miR1122b-3p	HX010070.1	1.5	7.548	1	21	42	62	AGACUUAUAUGUAGGAACGGA	:::::::::: ::::::::::	UCCGUUCCUAAAUAUAAGUCU	Translation	HX010070 Triticum aestivum cv. Chinese Spring root library Triticum aestivum cDNA clone rwhxj5016a03, mRNA sequence	1
tae-miR1122b-3p	HX027441.1	1.5	14.525	1	21	106	126	AGACUUAUAUGUAGGAACGGA	:::::::::: ::::::::::	UCCGUUCCUAAAUAUAAGUCU	Translation	HX027441 Triticum aestivum cv. Chinese Spring shoot library Triticum aestivum cDNA clone rwhxk20053l13, mRNA sequence	1
tae-miR1122b-3p	HX181359.1	1.5	16.117	1	21	102	122	AGACUUAUAUGUAGGAACGGA	:::::::::: ::::::::::	UCCGUUCCUAAAUAUAAGUCU	Translation	HX181359 Triticum aestivum cv. Cranbrook root library Triticum aestivum cDNA clone rwhxt23066o20, mRNA sequence	1
tae-miR1122b-3p	HX010071.1	1.5	7.083	1	21	23	43	AGACUUAUAUGUAGGAACGGA	:::::::::: ::::::::::	UCCGUUCCUAAAUAUAAGUCU	Translation	HX010071 Triticum aestivum cv. Chinese Spring root library Triticum aestivum cDNA clone rwhxj6016a03, mRNA sequence	1
tae-miR1122b-3p	HX120411.1	1.5	12.989	1	21	127	147	AGACUUAUAUGUAGGAACGGA	:::::::::: ::::::::::	UCCGUUCCUAAAUAUAAGUCU	Translation	HX120411 Triticum aestivum cv. Norin 4 leaf library Triticum aestivum cDNA clone rwhxq25004m04, mRNA sequence	1
tae-miR1122b-3p	HX120412.1	1.5	12.989	1	21	127	147	AGACUUAUAUGUAGGAACGGA	:::::::::: ::::::::::	UCCGUUCCUAAAUAUAAGUCU	Translation	HX120412 Triticum aestivum cv. Norin 4 leaf library Triticum aestivum cDNA clone rwhxq26004m04, mRNA sequence	1
tae-miR1122b-3p	HX006217.1	1.5	9.912	1	21	58	78	AGACUUAUAUGUAGGAACGGA	:.:::::::: ::::::::::	UUCGUUCCUAAAUAUAAGUCU	Translation	HX006217 Triticum aestivum cv. Chinese Spring shoot library Triticum aestivum cDNA clone rwhxi8087j21, mRNA sequence	1
tae-miR1122b-3p	HX185776.1	1.5	14.164	1	21	32	52	AGACUUAUAUGUAGGAACGGA	: :::::::: ::::::::::	UGCGUUCCUAAAUAUAAGUCU	Translation	HX185776 Triticum aestivum cv. Cranbrook root library Triticum aestivum cDNA clone rwhxu19061c13, mRNA sequence	1
tae-miR1122c-3p	HX033958.1	1.5	18.335	1	21	291	311	UCUAAUAUUAUGGGACGGAGG	::::::::::::::::: :::	CCUCCGUCCCAUAAUAUAAGA	Cleavage	HX033958 Triticum aestivum cv. Chinese Spring root library Triticum aestivum cDNA clone whxl3092f23, mRNA sequence	1
tae-miR1122c-3p	HX129531.1	1.5	5.181	1	21	740	760	UCUAAUAUUAUGGGACGGAGG	::::::::::::::::: :::	CCUCCGUCCCAUAAUAUAAGA	Cleavage	HX129531 Triticum aestivum cv. Halberd root library Triticum aestivum cDNA clone rwhxr24012e03, mRNA sequence	1
tae-miR1122c-3p	HX039463.1	1.5	10.794	1	21	23	43	UCUAAUAUUAUGGGACGGAGG	:.::::::::::::::: :::	CUUCCGUCCCAUAAUAUAAGA	Cleavage	HX039463 Triticum aestivum cv. Chinese Spring root library Triticum aestivum cDNA clone rwhxl4050o15, mRNA sequence	1
tae-miR1122c-3p	HX034056.1	1.5	8.754	1	21	19	39	UCUAAUAUUAUGGGACGGAGG	:.::::::::::::::: :::	CUUCCGUCCCAUAAUAUAAGA	Cleavage	HX034056 Triticum aestivum cv. Chinese Spring root library Triticum aestivum cDNA clone rwhxl3010g03, mRNA sequence	1
tae-miR1127a	HX174790.1	1.5	18.251	1	19	414	432	UCCUUCCGUUCGGAAUUAC	:::::::::::::::: ::	GUAAUUCCGAACGGAAAGA	Cleavage	HX174790 Triticum aestivum cv. Cranbrook root library Triticum aestivum cDNA clone whxt14040j12, mRNA sequence	1
tae-miR1127b-3p	HX065802.1	1.5	24.872	1	21	80	100	ACAAGUAUUUCUGGACGGAGG	::::::::..:.:::::::::	CCUCCGUCUGGGAAUACUUGU	Cleavage	HX065802 Triticum aestivum cv. Norin 4 leaf library Triticum aestivum cDNA clone rwhxn33053l13, mRNA sequence	1
tae-miR1128	HX092553.1	1.5	22.833	1	21	232	252	UACUACUCCCUCCGUCCGAAA	::::::::::::::::: ::	AUUCGGACGGAGGGAGUAUUA	Cleavage	HX092553 Triticum aestivum cv. Norin 4 leaf library Triticum aestivum cDNA clone rwhxp27060f15, mRNA sequence	1
tae-miR1128	HX092554.1	1.5	22.833	1	21	230	250	UACUACUCCCUCCGUCCGAAA	::::::::::::::::: ::	AUUCGGACGGAGGGAGUAUUA	Cleavage	HX092554 Triticum aestivum cv. Norin 4 leaf library Triticum aestivum cDNA clone rwhxp28060f15, mRNA sequence	1
tae-miR1128	HX099452.1	1.5	23.603	1	21	301	321	UACUACUCCCUCCGUCCGAAA	::::::::::::::::: ::	AUUCGGACGGAGGGAGUACUA	Cleavage	HX099452 Triticum aestivum cv. Norin 4 leaf library Triticum aestivum cDNA clone rwhxp12054k15, mRNA sequence	1
tae-miR1128	HX148840.1	1.5	23.603	1	21	282	302	UACUACUCCCUCCGUCCGAAA	::::::::::::::::: ::	AUUCGGACGGAGGGAGUACUA	Cleavage	HX148840 Triticum aestivum cv. Halberd root library Triticum aestivum cDNA clone rwhxs11043e09, mRNA sequence	1
tae-miR1128	HX139507.1	1.5	23.603	1	21	297	317	UACUACUCCCUCCGUCCGAAA	::::::::::::::::: ::	AUUCGGACGGAGGGAGUACUA	Cleavage	HX139507 Triticum aestivum cv. Halberd root library Triticum aestivum cDNA clone rwhxr17035m10, mRNA sequence	1
tae-miR1130a	HX157541.1	1.5	19.471	1	23	359	381	CCUCCGUCUCGUAAUGUAAGACG	:::::.::::.:.::::::::	GUUCUUAUAUUAUGGGACGGAGG	Cleavage	HX157541 Triticum aestivum cv. Halberd root library Triticum aestivum cDNA clone whxs13053l13, mRNA sequence	1
tae-miR1130b-3p	HX022105.1	1.5	7.424	1	21	31	51	UCUUAUAUUAUGGGACGGAGG	::::::::::::::::::: :	CCUCCGUCCCAUAAUAUAAUA	Cleavage	HX022105 Triticum aestivum cv. Chinese Spring shoot library Triticum aestivum cDNA clone rwhxk14061d13, mRNA sequence	1
tae-miR1130b-3p	HX089863.1	1.5	7.429	1	21	38	58	UCUUAUAUUAUGGGACGGAGG	::::::::::::::::::: :	CCUCCGUCCCAUAAUAUAAUA	Cleavage	HX089863 Triticum aestivum cv. Norin 4 leaf library Triticum aestivum cDNA clone rwhxp1077d17, mRNA sequence	1
tae-miR1130b-3p	HX049743.1	1.5	16.958	1	21	326	346	UCUUAUAUUAUGGGACGGAGG	:.::.:::::.::::.:::::	CUUCUGUCCCGUAAUGUAAGA	Cleavage	HX049743 Triticum aestivum cv. Chinese Spring shoot library Triticum aestivum cDNA clone whxm11049p13, mRNA sequence	1
tae-miR1130b-3p	HX049744.1	1.5	15.265	1	21	326	346	UCUUAUAUUAUGGGACGGAGG	:.::.:::::.::::.:::::	CUUCUGUCCCGUAAUGUAAGA	Cleavage	HX049744 Triticum aestivum cv. Chinese Spring shoot library Triticum aestivum cDNA clone whxm12049p13, mRNA sequence	1
tae-miR1130b-3p	HX049775.1	1.5	14.991	1	21	320	340	UCUUAUAUUAUGGGACGGAGG	:.::.:::::.::::.:::::	CUUCUGUCCCGUAAUGUAAGA	Cleavage	HX049775 Triticum aestivum cv. Chinese Spring shoot library Triticum aestivum cDNA clone whxm11049p14, mRNA sequence	1
tae-miR1133	HX174646.1	1.5	21.389	1	22	258	279	CAUAUACUCCCUCCGUCCGAAA	:::::::::::::::::: :::	UUUCGGACGGAGGGAGUACAUG	Cleavage	HX174646 Triticum aestivum cv. Cranbrook root library Triticum aestivum cDNA clone whxt23039j09, mRNA sequence	1
tae-miR1133	HX198745.1	1.5	22.754	1	22	158	179	CAUAUACUCCCUCCGUCCGAAA	:: ::::::::::::::::.:	UUCCGGACGGAGGGAGUAUGUU	Cleavage	HX198745 Triticum aestivum cv. Cranbrook root library Triticum aestivum cDNA clone rwhxu22036n11, mRNA sequence	1
tae-miR1133	HX195582.1	1.5	22.754	1	22	158	179	CAUAUACUCCCUCCGUCCGAAA	:: ::::::::::::::::.:	UUCCGGACGGAGGGAGUAUGUU	Cleavage	HX195582 Triticum aestivum cv. Cranbrook root library Triticum aestivum cDNA clone rwhxu28070k19, mRNA sequence	1
tae-miR1133	HX170715.1	1.5	22.754	1	22	184	205	CAUAUACUCCCUCCGUCCGAAA	:: ::::::::::::::::.:	UUCCGGACGGAGGGAGUAUGUU	Cleavage	HX170715 Triticum aestivum cv. Cranbrook root library Triticum aestivum cDNA clone rwhxt29010g04, mRNA sequence	1
tae-miR1133	HX106415.1	1.5	22.754	1	22	155	176	CAUAUACUCCCUCCGUCCGAAA	:: ::::::::::::::::.:	UUCCGGACGGAGGGAGUAUGUU	Cleavage	HX106415 Triticum aestivum cv. Norin 4 leaf library Triticum aestivum cDNA clone rwhxp18050p16, mRNA sequence	1
tae-miR1133	HX097240.1	1.5	22.754	1	22	154	175	CAUAUACUCCCUCCGUCCGAAA	:: ::::::::::::::::.:	UUCCGGACGGAGGGAGUAUGUU	Cleavage	HX097240 Triticum aestivum cv. Norin 4 leaf library Triticum aestivum cDNA clone rwhxp40088i23, mRNA sequence	1
tae-miR1133	HX129089.1	1.5	22.754	1	22	132	153	CAUAUACUCCCUCCGUCCGAAA	:: ::::::::::::::::.:	UUCCGGACGGAGGGAGUAUGUU	Cleavage	HX129089 Triticum aestivum cv. Halberd root library Triticum aestivum cDNA clone rwhxr27077d18, mRNA sequence	1
tae-miR1133	HX120193.1	1.5	21.167	1	22	129	150	CAUAUACUCCCUCCGUCCGAAA	::::::::::::::::.:	UCGCGGACGGAGGGAGUAUGUC	Cleavage	HX120193 Triticum aestivum cv. Norin 4 leaf library Triticum aestivum cDNA clone rwhxq10086l24, mRNA sequence	1
tae-miR1134	HX008750.1	1.5	15.973	1	23	1	23	CAACAACAACAAGAAGAAGAAGA	.::.::.::::::::::::	UGAAUUUUUUUUUGUUGUUGUUG	Cleavage	HX008750 Triticum aestivum cv. Chinese Spring shoot library Triticum aestivum cDNA clone rwhxi8083n21, mRNA sequence	1
tae-miR1137a	HX071995.1	1.5	12.425	1	20	595	614	UAGUACAAAGUUGAGUCAUC	:::::::::::::: :::::	GAUGACUCAACUUUAUACUA	Cleavage	HX071995 Triticum aestivum cv. Norin 4 leaf library Triticum aestivum cDNA clone rwhxo14016a03, mRNA sequence	1
tae-miR1137a	HX092728.1	1.5	8.095	1	20	203	222	UAGUACAAAGUUGAGUCAUC	.:: :::::::::::::::	AGUGUCUCAACUUUGUACUA	Cleavage	HX092728 Triticum aestivum cv. Norin 4 leaf library Triticum aestivum cDNA clone rwhxp19075f18, mRNA sequence	1
tae-miR164	HX176580.1	1.5	24.515	1	21	788	808	UGGAGAAGCAGGGCACGUGCA	::::::: ::::::::::::	CGCACGUGACCUGCUUCUCCA	Cleavage	HX176580 Triticum aestivum cv. Cranbrook root library Triticum aestivum cDNA clone whxt28086k23, mRNA sequence	1
tae-miR399	HX145551.1	1.5	15.537	1	19	566	584	UGCCAAAGGAGAAUUGCCC	:::::: ::::::::::::	GGGCAAAUCUCCUUUGGCA	Cleavage	HX145551 Triticum aestivum cv. Halberd root library Triticum aestivum cDNA clone whxs26063b14, mRNA sequence	5
tae-miR5049-3p	HX200836.1	1.5	16.473	1	21	138	158	AAUAUGGAUCGGAGGGAGUAC	::::::::::: :::::::::	GUACUCCCUCCCAUCCAUAUU	Translation	HX200836 Triticum aestivum cv. Cranbrook root library Triticum aestivum cDNA clone whxu26017p06, mRNA sequence	1
tae-miR5049-3p	HX040145.1	1.5	9.445	1	21	278	298	AAUAUGGAUCGGAGGGAGUAC	:::::::::::::::: :::	CUACUCCCUCCGAUCCAAAUU	Cleavage	HX040145 Triticum aestivum cv. Chinese Spring root library Triticum aestivum cDNA clone rwhxl12066p20, mRNA sequence	1
tae-miR5049-3p	HX121355.1	1.5	11.066	1	21	69	89	AAUAUGGAUCGGAGGGAGUAC	::::::::::: ::::::::	CUACUCCCUCCGUUCCAUAUU	Cleavage	HX121355 Triticum aestivum cv. Norin 4 leaf library Triticum aestivum cDNA clone whxq23003n01, mRNA sequence	1
tae-miR5049-3p	HX181037.1	1.5	7.166	1	20	1	20	AAUAUGGAUCGGAGGGAGUA	:::::::::: :::::::::	UACUCCCUCCCAUCCAUAUU	Translation	HX181037 Triticum aestivum cv. Cranbrook root library Triticum aestivum cDNA clone rwhxt18049o14, mRNA sequence	1
tae-miR5049-3p	HX075797.1	1.5	11.158	1	21	383	403	AAUAUGGAUCGGAGGGAGUAC	::::::::::: ::::::::	CUACUCCCUCCGUUCCAUAUU	Cleavage	HX075797 Triticum aestivum cv. Norin 4 leaf library Triticum aestivum cDNA clone whxo11091e21, mRNA sequence	1
tae-miR5049-3p	HX087706.1	1.5	14.777	1	21	372	392	AAUAUGGAUCGGAGGGAGUAC	::::::::::: ::::::::	CUACUCCCUCCGUUCCAUAUU	Cleavage	HX087706 Triticum aestivum cv. Norin 4 leaf library Triticum aestivum cDNA clone whxp27014c04, mRNA sequence	1
tae-miR5049-3p	HX073498.1	1.5	11.158	1	21	392	412	AAUAUGGAUCGGAGGGAGUAC	::::::::::: ::::::::	CUACUCCCUCCGUUCCAUAUU	Cleavage	HX073498 Triticum aestivum cv. Norin 4 leaf library Triticum aestivum cDNA clone whxo15096b24, mRNA sequence	1
tae-miR5049-3p	HX121354.1	1.5	11.158	1	21	261	281	AAUAUGGAUCGGAGGGAGUAC	::::::::::: ::::::::	CUACUCCCUCCGUUCCAUAUU	Cleavage	HX121354 Triticum aestivum cv. Norin 4 leaf library Triticum aestivum cDNA clone whxq22003n01, mRNA sequence	1
tae-miR5049-3p	HX075796.1	1.5	11.158	1	21	402	422	AAUAUGGAUCGGAGGGAGUAC	::::::::::: ::::::::	CUACUCCCUCCGUUCCAUAUU	Cleavage	HX075796 Triticum aestivum cv. Norin 4 leaf library Triticum aestivum cDNA clone whxo10091e21, mRNA sequence	1
tae-miR5049-3p	HX121131.1	1.5	11.158	1	21	392	412	AAUAUGGAUCGGAGGGAGUAC	::::::::::: ::::::::	CUACUCCCUCCGUUCCAUAUU	Cleavage	HX121131 Triticum aestivum cv. Norin 4 leaf library Triticum aestivum cDNA clone whxq29068m20, mRNA sequence	1
tae-miR5049-3p	HX200198.1	1.5	17.724	1	21	576	596	AAUAUGGAUCGGAGGGAGUAC	:::::::::::::::: :::	UUACUCCCUCCGAUCCAAAUU	Cleavage	HX200198 Triticum aestivum cv. Cranbrook root library Triticum aestivum cDNA clone rwhxu11065o17, mRNA sequence	1
tae-miR5049-3p	HX142892.1	1.5	12.434	1	21	714	734	AAUAUGGAUCGGAGGGAGUAC	:::::::::: :::::::::	CUACUCCCUCCAAUCCAUAUU	Translation	HX142892 Triticum aestivum cv. Halberd root library Triticum aestivum cDNA clone whxr29018p07, mRNA sequence	1
tae-miR5049-3p	HX163410.1	1.5	13.979	1	21	812	832	AAUAUGGAUCGGAGGGAGUAC	:::::::::::::::::: :	CUACUCCCUCCGAUCCAUAAU	Cleavage	HX163410 Triticum aestivum cv. Cranbrook root library Triticum aestivum cDNA clone whxt12032a07, mRNA sequence	1
tae-miR5049-3p	HX180552.1	1.5	13.979	1	21	815	835	AAUAUGGAUCGGAGGGAGUAC	:::::::::::::::::: :	CUACUCCCUCCGAUCCAUAAU	Cleavage	HX180552 Triticum aestivum cv. Cranbrook root library Triticum aestivum cDNA clone whxt29017o05, mRNA sequence	1
tae-miR6197-5p	HX132840.1	1.5	18.368	1	21	314	334	UCUGUAAACAAAUGUAGGACG	: ::.::.::::::::::.::	CCUCUUAUAUUUGUUUACGGA	Cleavage	HX132840 Triticum aestivum cv. Halberd root library Triticum aestivum cDNA clone whxr10089g22, mRNA sequence	1
tae-miR9781	HX170920.1	1.5	18.786	1	21	142	162	UUUUGUCACAUAUAAUACAUA	:.:: :::::::::::.::::	UGUGGAUUAUAUGUGAUAAAA	Cleavage	HX170920 Triticum aestivum cv. Cranbrook root library Triticum aestivum cDNA clone rwhxt26026g08, mRNA sequence	1
tae-miR1118	HX026526.1	2	10.461	1	23	124	146	CACUACAUUAUGGAAUGGAGGGA	:::::.::::::: :::::::::	UCCCUUCAUUCCACAAUGUAGUG	Translation	HX026526 Triticum aestivum cv. Chinese Spring shoot library Triticum aestivum cDNA clone rwhxk1021k05, mRNA sequence	1
tae-miR1118	HX170893.1	2	9.667	1	23	614	636	CACUACAUUAUGGAAUGGAGGGA	:::::::.::::::::: :::::	UCCCUCCGUUCCAUAAUAUAGUG	Cleavage	HX170893 Triticum aestivum cv. Cranbrook root library Triticum aestivum cDNA clone whxt27026g08, mRNA sequence	1
tae-miR1120b-3p	HX034056.1	2	9.48	1	21	20	40	UUCUUAUAUUGUGGGACAGAG	.:: ::::::.:::::::::.	UUCCGUCCCAUAAUAUAAGAG	Cleavage	HX034056 Triticum aestivum cv. Chinese Spring root library Triticum aestivum cDNA clone rwhxl3010g03, mRNA sequence	1
tae-miR1120b-3p	HX039463.1	2	11.561	1	21	24	44	UUCUUAUAUUGUGGGACAGAG	.:: ::::::.:::::::::.	UUCCGUCCCAUAAUAUAAGAG	Cleavage	HX039463 Triticum aestivum cv. Chinese Spring root library Triticum aestivum cDNA clone rwhxl4050o15, mRNA sequence	1
tae-miR1120b-3p	HX166667.1	2	11.333	1	21	84	104	UUCUUAUAUUGUGGGACAGAG	.:: ::::::.::::::.:::	UUCCGUCCCAUAAUAUAGGAA	Cleavage	HX166667 Triticum aestivum cv. Cranbrook root library Triticum aestivum cDNA clone rwhxt23093c22, mRNA sequence	1
tae-miR1121	HX158433.1	2	23.454	1	19	1	19	AGUAGUGAUCUAAACGCUC	:::.::::::::::::: :	GAGUGUUUAGAUCACUAAU	Cleavage	HX158433 Triticum aestivum cv. Halberd root library Triticum aestivum cDNA clone rwhxs28019m06, mRNA sequence	1
tae-miR1122b-3p	HX077217.1	2	10.928	1	21	623	643	AGACUUAUAUGUAGGAACGGA	:::::::::: ::.:::::::	UCCGUUCCUAAAUGUAAGUCU	Translation	HX077217 Triticum aestivum cv. Norin 4 leaf library Triticum aestivum cDNA clone whxo8058g16, mRNA sequence	1
tae-miR1122b-3p	HX017891.1	2	8.98	1	21	207	227	AGACUUAUAUGUAGGAACGGA	:::::::.:: ::::::::::	UCCGUUCUUAAAUAUAAGUCU	Translation	HX017891 Triticum aestivum cv. Chinese Spring root library Triticum aestivum cDNA clone whxj8067m17, mRNA sequence	1
tae-miR1122b-3p	HX169338.1	2	17.864	1	21	502	522	AGACUUAUAUGUAGGAACGGA	:..::::::: ::::::::::	UUUGUUCCUAAAUAUAAGUCU	Translation	HX169338 Triticum aestivum cv. Cranbrook root library Triticum aestivum cDNA clone whxt20011f02, mRNA sequence	1
tae-miR1122c-3p	HX186953.1	2	15.306	1	21	160	180	UCUAAUAUUAUGGGACGGAGG	:::::::::::::::.: :::	CCUCCGUCCCAUAAUGUAAGA	Cleavage	HX186953 Triticum aestivum cv. Cranbrook root library Triticum aestivum cDNA clone rwhxu26061d13, mRNA sequence	1
tae-miR1122c-3p	HX049759.1	2	22.893	1	21	40	60	UCUAAUAUUAUGGGACGGAGG	:::::::.::::::::: :::	CCUCCGUUCCAUAAUAUAAGA	Cleavage	HX049759 Triticum aestivum cv. Chinese Spring shoot library Triticum aestivum cDNA clone rwhxm12049p13, mRNA sequence	1
tae-miR1122c-3p	HX049788.1	2	22.893	1	21	40	60	UCUAAUAUUAUGGGACGGAGG	:::::::.::::::::: :::	CCUCCGUUCCAUAAUAUAAGA	Cleavage	HX049788 Triticum aestivum cv. Chinese Spring shoot library Triticum aestivum cDNA clone rwhxm11049p14, mRNA sequence	1
tae-miR1122c-3p	HX122391.1	2	8.758	1	21	15	35	UCUAAUAUUAUGGGACGGAGG	:::::::::::::::.: :::	CCUCCGUCCCAUAAUGUAAGA	Cleavage	HX122391 Triticum aestivum cv. Norin 4 leaf library Triticum aestivum cDNA clone rwhxq18084n23, mRNA sequence	1
tae-miR1122c-3p	HX176643.1	2	8.632	1	21	21	41	UCUAAUAUUAUGGGACGGAGG	:::::::::::::::.: :::	CCUCCGUCCCAUAAUGUAAGA	Cleavage	HX176643 Triticum aestivum cv. Cranbrook root library Triticum aestivum cDNA clone rwhxt12086k24, mRNA sequence	1
tae-miR1122c-3p	HX146207.1	2	12.385	1	21	68	88	UCUAAUAUUAUGGGACGGAGG	:::::::::::::::.: :::	CCUCCGUCCCAUAAUGUAAGA	Cleavage	HX146207 Triticum aestivum cv. Halberd root library Triticum aestivum cDNA clone rwhxs22014c03, mRNA sequence	1
tae-miR1122c-3p	HX166667.1	2	11.36	1	21	83	103	UCUAAUAUUAUGGGACGGAGG	:.::::::::::::::: .::	CUUCCGUCCCAUAAUAUAGGA	Cleavage	HX166667 Triticum aestivum cv. Cranbrook root library Triticum aestivum cDNA clone rwhxt23093c22, mRNA sequence	1
tae-miR1122c-3p	HX010713.1	2	11.356	1	21	18	38	UCUAAUAUUAUGGGACGGAGG	: ::::::.:::::::: :::	CAUCCGUCUCAUAAUAUAAGA	Cleavage	HX010713 Triticum aestivum cv. Chinese Spring root library Triticum aestivum cDNA clone rwhxj4031b05, mRNA sequence	1
tae-miR1127a	HX037638.1	2	14.39	1	19	31	49	UCCUUCCGUUCGGAAUUAC	::::::: :::::::.:::	GUAAUUCGGAACGGAGGGA	Cleavage	HX037638 Triticum aestivum cv. Chinese Spring root library Triticum aestivum cDNA clone whxl1069l18, mRNA sequence	1
tae-miR1127a	HX013154.1	2	22.436	1	19	63	81	UCCUUCCGUUCGGAAUUAC	:::: ::::.:::::.:::	GUAACUCCGGACGGAGGGA	Cleavage	HX013154 Triticum aestivum cv. Chinese Spring root library Triticum aestivum cDNA clone rwhxj4027f05, mRNA sequence	1
tae-miR1127a	HX085041.1	2	19.137	1	19	236	254	UCCUUCCGUUCGGAAUUAC	::: :::::.:::::.:::	GUAUUUCCGGACGGAGGGA	Cleavage	HX085041 Triticum aestivum cv. Norin 4 leaf library Triticum aestivum cDNA clone rwhxp21031a06, mRNA sequence	1
tae-miR1127a	HX119966.1	2	19.137	1	19	205	223	UCCUUCCGUUCGGAAUUAC	::: :::::.:::::.:::	GUAUUUCCGGACGGAGGGA	Cleavage	HX119966 Triticum aestivum cv. Norin 4 leaf library Triticum aestivum cDNA clone rwhxq8070l19, mRNA sequence	1
tae-miR1127a	HX200252.1	2	24.543	1	19	106	124	UCCUUCCGUUCGGAAUUAC	::: :::::.:::::.:::	GUAUUUCCGGACGGAGGGA	Cleavage	HX200252 Triticum aestivum cv. Cranbrook root library Triticum aestivum cDNA clone rwhxu20065o18, mRNA sequence	1
tae-miR1127a	HX058324.1	2	15.24	1	19	4	22	UCCUUCCGUUCGGAAUUAC	::: :::::.:::::.:::	GUAUUUCCGGACGGAGGGA	Cleavage	HX058324 Triticum aestivum cv. Norin 4 leaf library Triticum aestivum cDNA clone rwhxn11009g02, mRNA sequence	1
tae-miR1127a	HX045484.1	2	19.137	1	19	245	263	UCCUUCCGUUCGGAAUUAC	::: :::::.:::::.:::	GUAUUUCCGGACGGAGGGA	Cleavage	HX045484 Triticum aestivum cv. Chinese Spring shoot library Triticum aestivum cDNA clone rwhxm18055i14, mRNA sequence	1
tae-miR1127a	HX045483.1	2	19.137	1	19	257	275	UCCUUCCGUUCGGAAUUAC	::: :::::.:::::.:::	GUAUUUCCGGACGGAGGGA	Cleavage	HX045483 Triticum aestivum cv. Chinese Spring shoot library Triticum aestivum cDNA clone rwhxm17055i14, mRNA sequence	1
tae-miR1127a	HX075017.1	2	16.394	1	19	62	80	UCCUUCCGUUCGGAAUUAC	::: :::::.:::::.:::	GUAUUUCCGGACGGAGGGA	Cleavage	HX075017 Triticum aestivum cv. Norin 4 leaf library Triticum aestivum cDNA clone whxo19093d22, mRNA sequence	1
tae-miR1127b-3p	HX017891.1	2	13.432	1	21	347	367	ACAAGUAUUUCUGGACGGAGG	:::::::::.:::::: ::::	CCUCCGUCCGGAAAUAGUUGU	Cleavage	HX017891 Triticum aestivum cv. Chinese Spring root library Triticum aestivum cDNA clone whxj8067m17, mRNA sequence	1
tae-miR1127b-3p	HX079427.1	2	15.618	1	21	250	270	ACAAGUAUUUCUGGACGGAGG	:::::::.:: ::::::::::	CCUCCGUUCAAAAAUACUUGU	Translation	HX079427 Triticum aestivum cv. Norin 4 leaf library Triticum aestivum cDNA clone rwhxo4039j09, mRNA sequence	1
tae-miR1127b-3p	HX133337.1	2	12.83	1	21	87	107	ACAAGUAUUUCUGGACGGAGG	:::::::::.:::::: ::::	CCUCCGUCCGGAAAUAAUUGU	Cleavage	HX133337 Triticum aestivum cv. Halberd root library Triticum aestivum cDNA clone rwhxr26026h07, mRNA sequence	1
tae-miR1127b-3p	HX174466.1	2	8.956	1	21	37	57	ACAAGUAUUUCUGGACGGAGG	:::::::.:: ::::::::::	CCUCCGUUCAUAAAUACUUGU	Translation	HX174466 Triticum aestivum cv. Cranbrook root library Triticum aestivum cDNA clone rwhxt28023j05, mRNA sequence	1
tae-miR1127b-3p	HX178754.1	2	11.784	1	21	6	26	ACAAGUAUUUCUGGACGGAGG	:::::::.:: ::::::::::	CCUCCGUUCAUAAAUACUUGU	Translation	HX178754 Triticum aestivum cv. Cranbrook root library Triticum aestivum cDNA clone rwhxt16067m17, mRNA sequence	1
tae-miR1127b-3p	HX181416.1	2	18.082	1	21	112	132	ACAAGUAUUUCUGGACGGAGG	::..:::::::.::.:::::	ACUUUGUCCAGAGAUGCUUGU	Cleavage	HX181416 Triticum aestivum cv. Cranbrook root library Triticum aestivum cDNA clone rwhxt24081o21, mRNA sequence	1
tae-miR1128	HX012894.1	2	16.455	1	21	141	161	UACUACUCCCUCCGUCCGAAA	::: ::::::::::::::::	UUUGGGACGGAGGGAGUAGUU	Cleavage	HX012894 Triticum aestivum cv. Chinese Spring root library Triticum aestivum cDNA clone rwhxj20076e19, mRNA sequence	1
tae-miR1128	HX026388.1	2	21.69	1	21	243	263	UACUACUCCCUCCGUCCGAAA	::::::::::::::::: :.	CUUCGGACGGAGGGAGUACUG	Cleavage	HX026388 Triticum aestivum cv. Chinese Spring shoot library Triticum aestivum cDNA clone whxk18088j24, mRNA sequence	1
tae-miR1128	HX029509.1	2	22.579	1	21	67	87	UACUACUCCCUCCGUCCGAAA	::: : :::::::::::::::	UUUGGAACGGAGGGAGUAGUA	Cleavage	HX029509 Triticum aestivum cv. Chinese Spring shoot library Triticum aestivum cDNA clone whxk6066o20, mRNA sequence	1
tae-miR1128	HX135849.1	2	22.208	1	21	154	174	UACUACUCCCUCCGUCCGAAA	:: :: :::::::::::::::	UUCCGAACGGAGGGAGUAGUA	Cleavage	HX135849 Triticum aestivum cv. Halberd root library Triticum aestivum cDNA clone whxr23039j10, mRNA sequence	1
tae-miR1128	HX047338.1	2	24.66	1	21	61	81	UACUACUCCCUCCGUCCGAAA	::: : :::::::::::::::	UUUAGAACGGAGGGAGUAGUA	Cleavage	HX047338 Triticum aestivum cv. Chinese Spring shoot library Triticum aestivum cDNA clone rwhxm18053l14, mRNA sequence	1
tae-miR1128	HX037638.1	2	10.893	1	21	34	55	UACUACUCCCUCCG-UCCGAAA	:::::: ::::::::::::::	AUUCGGAACGGAGGGAGUAGUA	Cleavage	HX037638 Triticum aestivum cv. Chinese Spring root library Triticum aestivum cDNA clone whxl1069l18, mRNA sequence	1
tae-miR1128	HX196229.1	2	20.148	1	21	251	271	UACUACUCCCUCCGUCCGAAA	:::::::::::::::::	UCGCGGACGGAGGGAGUAGUU	Cleavage	HX196229 Triticum aestivum cv. Cranbrook root library Triticum aestivum cDNA clone rwhxu1022l08, mRNA sequence	1
tae-miR1128	HX133294.1	2	19.275	1	21	27	47	UACUACUCCCUCCGUCCGAAA	:::: :::::::::::::	GAACGGAGGGAGGGAGUAGUA	Cleavage	HX133294 Triticum aestivum cv. Halberd root library Triticum aestivum cDNA clone rwhxr4025h06, mRNA sequence	1
tae-miR1128	HX077648.1	2	19.198	1	21	22	42	UACUACUCCCUCCGUCCGAAA	:::: :::::::::::::	GAACGGAGGGAGGGAGUAGUA	Cleavage	HX077648 Triticum aestivum cv. Norin 4 leaf library Triticum aestivum cDNA clone rwhxo8010h04, mRNA sequence	1
tae-miR1128	HX150470.1	2	19.526	1	21	186	206	UACUACUCCCUCCGUCCGAAA	:::: :::::::::::::	GAACGGAGGGAGGGAGUAGUA	Cleavage	HX150470 Triticum aestivum cv. Halberd root library Triticum aestivum cDNA clone rwhxs9075f17, mRNA sequence	1
tae-miR1130a	HX075035.1	2	8.618	1	23	4	26	CCUCCGUCUCGUAAUGUAAGACG	:::::.::::.:.:.::::::	GUUCUUAUAUUAUGGGGCGGAGG	Cleavage	HX075035 Triticum aestivum cv. Norin 4 leaf library Triticum aestivum cDNA clone rwhxo19093d22, mRNA sequence	1
tae-miR1130a	HX065511.1	2	18.622	1	23	22	44	CCUCCGUCUCGUAAUGUAAGACG	::::..::::.:.::::::::	ACUCUUGUAUUAUGGGACGGAGG	Cleavage	HX065511 Triticum aestivum cv. Norin 4 leaf library Triticum aestivum cDNA clone rwhxn15022l08, mRNA sequence	1
tae-miR1130b-3p	HX125513.1	2	12.898	1	21	562	582	UCUUAUAUUAUGGGACGGAGG	:::.::::::: :::::::::	CCUUCGUCCCACAAUAUAAGA	Translation	HX125513 Triticum aestivum cv. Halberd root library Triticum aestivum cDNA clone rwhxr28079a18, mRNA sequence	1
tae-miR1130b-3p	HX078896.1	2	8.532	1	21	152	172	UCUUAUAUUAUGGGACGGAGG	:::::::::. ::::::::::	CCUCCGUCCUCUAAUAUAAGA	Translation	HX078896 Triticum aestivum cv. Norin 4 leaf library Triticum aestivum cDNA clone rwhxo17071i18, mRNA sequence	1
tae-miR1130b-3p	HX015688.1	2	18.349	1	21	64	84	UCUUAUAUUAUGGGACGGAGG	::: .:::::::::::::::.	CCUAUGUCCCAUAAUAUAAGG	Cleavage	HX015688 Triticum aestivum cv. Chinese Spring root library Triticum aestivum cDNA clone rwhxj9023j05, mRNA sequence	1
tae-miR1130b-3p	HX015716.1	2	18.244	1	21	55	75	UCUUAUAUUAUGGGACGGAGG	::: .:::::::::::::::.	CCUAUGUCCCAUAAUAUAAGG	Cleavage	HX015716 Triticum aestivum cv. Chinese Spring root library Triticum aestivum cDNA clone rwhxj9023j06, mRNA sequence	1
tae-miR1130b-3p	HX073146.1	2	7.207	1	21	453	473	UCUUAUAUUAUGGGACGGAGG	.:::: :.:.:::::::::::	UCUCCAUUCUAUAAUAUAAGA	Cleavage	HX073146 Triticum aestivum cv. Norin 4 leaf library Triticum aestivum cDNA clone whxo24063b14, mRNA sequence	1
tae-miR1130b-3p	HX073147.1	2	7.207	1	21	435	455	UCUUAUAUUAUGGGACGGAGG	.:::: :.:.:::::::::::	UCUCCAUUCUAUAAUAUAAGA	Cleavage	HX073147 Triticum aestivum cv. Norin 4 leaf library Triticum aestivum cDNA clone whxo25063b14, mRNA sequence	1
tae-miR1130b-3p	HX026106.1	2	8.832	1	21	136	156	UCUUAUAUUAUGGGACGGAGG	::: : :::::::::::::::	CCUACAUCCCAUAAUAUAAGA	Cleavage	HX026106 Triticum aestivum cv. Chinese Spring shoot library Triticum aestivum cDNA clone rwhxk20055j13, mRNA sequence	1
tae-miR1130b-3p	HX108035.1	2	17.361	1	21	324	344	UCUUAUAUUAUGGGACGGAGG	: : ::::.:::.::::::::	CAUGCGUCUCAUGAUAUAAGA	Cleavage	HX108035 Triticum aestivum cv. Norin 4 leaf library Triticum aestivum cDNA clone whxq30015b01, mRNA sequence	1
tae-miR1130b-3p	HX075049.1	2	16.927	1	21	326	346	UCUUAUAUUAUGGGACGGAGG	: : ::::.:::.::::::::	CAUGCGUCUCAUGAUAUAAGA	Cleavage	HX075049 Triticum aestivum cv. Norin 4 leaf library Triticum aestivum cDNA clone whxo2094d23, mRNA sequence	1
tae-miR1130b-3p	HX108038.1	2	17.336	1	21	86	106	UCUUAUAUUAUGGGACGGAGG	: : ::::.:::.::::::::	CAUGCGUCUCAUGAUAUAAGA	Cleavage	HX108038 Triticum aestivum cv. Norin 4 leaf library Triticum aestivum cDNA clone whxq32015b01, mRNA sequence	1
tae-miR1133	HX174738.1	2	24.202	1	22	418	439	CAUAUACUCCCUCCGUCCGAAA	:: .:::::::::::::::.:	UUGUGGACGGAGGGAGUAUGUA	Cleavage	HX174738 Triticum aestivum cv. Cranbrook root library Triticum aestivum cDNA clone whxt1040j11, mRNA sequence	1
tae-miR1133	HX013432.1	2	24.935	1	22	140	161	CAUAUACUCCCUCCGUCCGAAA	:: .:::::::::::::: :::	UUCUGGACGGAGGGAGUACAUG	Cleavage	HX013432 Triticum aestivum cv. Chinese Spring root library Triticum aestivum cDNA clone rwhxj8060f16, mRNA sequence	1
tae-miR1134	HX136153.1	2	15.859	1	24	612	635	CAACAACAACAAGAAGAAGAAGAU	::: :: :::::::::::::::	CUCUCGUUGUUCUUGUUGUUGUUG	Cleavage	HX136153 Triticum aestivum cv. Halberd root library Triticum aestivum cDNA clone whxr8056j16, mRNA sequence	1
tae-miR1134	HX125146.1	2	24.273	1	24	277	300	CAACAACAACAAGAAGAAGAAGAU	:::::::::::::::::	ACCAUGAUCUUCUUGUUGUUGUUG	Cleavage	HX125146 Triticum aestivum cv. Halberd root library Triticum aestivum cDNA clone rwhxr9047a10, mRNA sequence	1
tae-miR1134	HX168171.1	2	18.985	1	24	152	175	CAACAACAACAAGAAGAAGAAGAU	.::::: ::::::::::::	UCUCAUUUCUUGUUGUUGUUGUUG	Cleavage	HX168171 Triticum aestivum cv. Cranbrook root library Triticum aestivum cDNA clone rwhxt8012e03, mRNA sequence	1
tae-miR1134	HX171019.1	2	18.985	1	24	200	223	CAACAACAACAAGAAGAAGAAGAU	.::::: ::::::::::::	UCUCAUUUCUUGUUGUUGUUGUUG	Cleavage	HX171019 Triticum aestivum cv. Cranbrook root library Triticum aestivum cDNA clone rwhxt20041g10, mRNA sequence	1
tae-miR1134	HX164336.1	2	18.985	1	24	221	244	CAACAACAACAAGAAGAAGAAGAU	.::::: ::::::::::::	UCUCAUUUCUUGUUGUUGUUGUUG	Cleavage	HX164336 Triticum aestivum cv. Cranbrook root library Triticum aestivum cDNA clone rwhxt19015b01, mRNA sequence	1
tae-miR1134	HX130458.1	2	18.985	1	24	221	244	CAACAACAACAAGAAGAAGAAGAU	.::::: ::::::::::::	UCUCAUUUCUUGUUGUUGUUGUUG	Cleavage	HX130458 Triticum aestivum cv. Halberd root library Triticum aestivum cDNA clone rwhxr14091e22, mRNA sequence	1
tae-miR1134	HX162667.1	2	18.985	1	24	208	231	CAACAACAACAAGAAGAAGAAGAU	.::::: ::::::::::::	UCUCAUUUCUUGUUGUUGUUGUUG	Cleavage	HX162667 Triticum aestivum cv. Halberd root library Triticum aestivum cDNA clone rwhxs30050p16, mRNA sequence	1
tae-miR1134	HX175345.1	2	20.356	1	24	223	246	CAACAACAACAAGAAGAAGAAGAU	::: ::::::::::::::	CCGCACUUGUUCUUGUUGUUGUUC	Cleavage	HX175345 Triticum aestivum cv. Cranbrook root library Triticum aestivum cDNA clone rwhxt30087j22, mRNA sequence	1
tae-miR1134	HX148497.1	2	20.356	1	24	223	246	CAACAACAACAAGAAGAAGAAGAU	::: ::::::::::::::	CCGCACUUGUUCUUGUUGUUGUUC	Cleavage	HX148497 Triticum aestivum cv. Halberd root library Triticum aestivum cDNA clone rwhxs18011e02, mRNA sequence	1
tae-miR1134	HX018604.1	2	16.7	1	24	214	237	CAACAACAACAAGAAGAAGAAGAU	::: ::::::::::::::	CCGCACUUGUUCUUGUUGUUGUUC	Cleavage	HX018604 Triticum aestivum cv. Chinese Spring root library Triticum aestivum cDNA clone rwhxj13083n21, mRNA sequence	1
tae-miR1137a	HX047338.1	2	18.569	1	20	3	22	UAGUACAAAGUUGAGUCAUC	::::::::::.::: :::::	GAUGACUCAAUUUUAUACUA	Cleavage	HX047338 Triticum aestivum cv. Chinese Spring shoot library Triticum aestivum cDNA clone rwhxm18053l14, mRNA sequence	1
tae-miR1137a	HX158535.1	2	12.417	1	20	69	88	UAGUACAAAGUUGAGUCAUC	.::::::::::::: ::::	AGUGACUCAACUUUGCACUA	Cleavage	HX158535 Triticum aestivum cv. Halberd root library Triticum aestivum cDNA clone rwhxs30020m08, mRNA sequence	1
tae-miR1137a	HX166354.1	2	12.329	1	20	123	142	UAGUACAAAGUUGAGUCAUC	.::::::::::::: ::::	AGUGACUCAACUUUGCACUA	Cleavage	HX166354 Triticum aestivum cv. Cranbrook root library Triticum aestivum cDNA clone rwhxt18062c16, mRNA sequence	1
tae-miR1137b-5p	HX148754.1	2	14.537	1	21	26	46	UCCGUUCCAGAAUAGAUGACC	::::::::::.: :::::::	AGUCAUCUAUUUUAGAACGGA	Cleavage	HX148754 Triticum aestivum cv. Halberd root library Triticum aestivum cDNA clone rwhxs23028e07, mRNA sequence	1
tae-miR1137b-5p	HX126387.1	2	21.495	1	21	223	243	UCCGUUCCAGAAUAGAUGACC	:::::::: :.:::::::::	AGUCAUCUAAUUUGGAACGGA	Cleavage	HX126387 Triticum aestivum cv. Halberd root library Triticum aestivum cDNA clone rwhxr23048b12, mRNA sequence	1
tae-miR1137b-5p	HX159039.1	2	17.433	1	21	187	207	UCCGUUCCAGAAUAGAUGACC	::::::::::.::::::: :	AGUCAUCUAUUUUGGAACGAA	Cleavage	HX159039 Triticum aestivum cv. Halberd root library Triticum aestivum cDNA clone rwhxs28067m18, mRNA sequence	1
tae-miR1137b-5p	HX080075.1	2	9.096	1	21	615	635	UCCGUUCCAGAAUAGAUGACC	: ::.::::.:::::::::	ACUAAUUUAUUUUGGAACGGA	Cleavage	HX080075 Triticum aestivum cv. Norin 4 leaf library Triticum aestivum cDNA clone whxo2021k05, mRNA sequence	1
tae-miR156	HX152490.1	2	8.034	1	21	38	58	UGACAGAAGAGAGUGAGCACA	: ::::::::::.: ::::::	UUUGCUCACUCUUUGCUGUCA	Cleavage	HX152490 Triticum aestivum cv. Halberd root library Triticum aestivum cDNA clone whxs9041h10, mRNA sequence	1
tae-miR164	HX101352.1	2	15.644	1	21	38	58	UGGAGAAGCAGGGCACGUGCA	::::::::.::::::::.:	CGCACGUGCUCUGCUUCUUCU	Cleavage	HX101352 Triticum aestivum cv. Norin 4 leaf library Triticum aestivum cDNA clone whxp10003m01, mRNA sequence	1
tae-miR164	HX101353.1	2	14.713	1	21	39	59	UGGAGAAGCAGGGCACGUGCA	::::::::.::::::::.:	CGCACGUGCUCUGCUUCUUCU	Cleavage	HX101353 Triticum aestivum cv. Norin 4 leaf library Triticum aestivum cDNA clone whxp11003m01, mRNA sequence	1
tae-miR164	HX155656.1	2	16.702	1	21	116	136	UGGAGAAGCAGGGCACGUGCA	::::::::.::::::::.:	CGCACGUGCUCUGCUUCUUCU	Cleavage	HX155656 Triticum aestivum cv. Halberd root library Triticum aestivum cDNA clone whxs5088j24, mRNA sequence	1
tae-miR164	HX189884.1	2	17.162	1	21	566	586	UGGAGAAGCAGGGCACGUGCA	::::::::.::::::::.:	CGCACGUGCUCUGCUUCUUCU	Cleavage	HX189884 Triticum aestivum cv. Cranbrook root library Triticum aestivum cDNA clone whxu23092f24, mRNA sequence	1
tae-miR164	HX156573.1	2	14.235	1	21	695	715	UGGAGAAGCAGGGCACGUGCA	::::::::.::::::::.:	CGCACGUGCUCUGCUUCUUCU	Cleavage	HX156573 Triticum aestivum cv. Halberd root library Triticum aestivum cDNA clone whxs24069k18, mRNA sequence	1
tae-miR399	HX145551.1	2	18.679	1	19	206	224	UGCCAAAGGAGAAUUGCCC	:::::: :::::::::::.	GGGCAAAUCUCCUUUGGCG	Cleavage	HX145551 Triticum aestivum cv. Halberd root library Triticum aestivum cDNA clone whxs26063b14, mRNA sequence	5
tae-miR399	HX145551.1	2	14.446	1	19	370	388	UGCCAAAGGAGAAUUGCCC	:::::: :::::::::::.	GGGCAAAUCUCCUUUGGCG	Cleavage	HX145551 Triticum aestivum cv. Halberd root library Triticum aestivum cDNA clone whxs26063b14, mRNA sequence	5
tae-miR399	HX145551.1	2	13.72	1	19	615	633	UGCCAAAGGAGAAUUGCCC	:::::: :::::::::::.	GGGCAAAUCUCCUUUGGCG	Cleavage	HX145551 Triticum aestivum cv. Halberd root library Triticum aestivum cDNA clone whxs26063b14, mRNA sequence	5
tae-miR399	HX010666.1	2	15.658	1	19	34	52	UGCCAAAGGAGAAUUGCCC	:::::: :::::::::::.	GGGCAAAUCUCCUUUGGCG	Cleavage	HX010666 Triticum aestivum cv. Chinese Spring root library Triticum aestivum cDNA clone whxj17016b04, mRNA sequence	1
tae-miR408	HX016003.1	2	23.618	1	21	257	277	CUGCACUGCCUCUUCCCUGGC	.:::::::::::.:::::.	UUCAGGGAAGAGGUAGUGCGA	Cleavage	HX016003 Triticum aestivum cv. Chinese Spring root library Triticum aestivum cDNA clone rwhxj16071j17, mRNA sequence	1
tae-miR5048-5p	HX125521.1	2	21.233	1	22	671	692	UUUGCAGGUUUUAGGUCUAAGU	:. ::::..:.::.::::::::	AUCUAGAUUUGAAGCCUGCAAA	Cleavage	HX125521 Triticum aestivum cv. Halberd root library Triticum aestivum cDNA clone whxr11080a19, mRNA sequence	1
tae-miR5048-5p	HX197488.1	2	16.78	1	22	360	381	UUUGCAGGUUUUAGGUCUAAGU	:: :::..:::::::::::::	ACAGAGAUUUAAAACCUGCAAA	Cleavage	HX197488 Triticum aestivum cv. Cranbrook root library Triticum aestivum cDNA clone whxu2035m10, mRNA sequence	1
tae-miR5048-5p	HX190842.1	2	16.78	1	22	442	463	UUUGCAGGUUUUAGGUCUAAGU	:: :::..:::::::::::::	ACAGAGAUUUAAAACCUGCAAA	Cleavage	HX190842 Triticum aestivum cv. Cranbrook root library Triticum aestivum cDNA clone whxu7074g20, mRNA sequence	1
tae-miR5048-5p	HX183534.1	2	16.78	1	22	442	463	UUUGCAGGUUUUAGGUCUAAGU	:: :::..:::::::::::::	ACAGAGAUUUAAAACCUGCAAA	Cleavage	HX183534 Triticum aestivum cv. Cranbrook root library Triticum aestivum cDNA clone whxu15064a16, mRNA sequence	1
tae-miR5049-3p	HX200172.1	2	14.89	1	21	114	134	AAUAUGGAUCGGAGGGAGUAC	:::::::::::::::. :::	AUACUCCCUCCGAUCCGAAUU	Cleavage	HX200172 Triticum aestivum cv. Cranbrook root library Triticum aestivum cDNA clone whxu11065o17, mRNA sequence	1
tae-miR6197-5p	HX158433.1	2	24.894	1	21	30	50	UCUGUAAACAAAUGUAGGACG	:.::.:::::::::::::	ACACUUAUAUUUGUUUACAGA	Cleavage	HX158433 Triticum aestivum cv. Halberd root library Triticum aestivum cDNA clone rwhxs28019m06, mRNA sequence	1
tae-miR6197-5p	HX159314.1	2	23.461	1	21	29	49	UCUGUAAACAAAUGUAGGACG	:.::.:::::::::::::	ACACUUAUAUUUGUUUACAGA	Cleavage	HX159314 Triticum aestivum cv. Halberd root library Triticum aestivum cDNA clone rwhxs8084m23, mRNA sequence	1
tae-miR6197-5p	HX201525.1	2	8.889	1	21	1	21	UCUGUAAACAAAUGUAGGACG	::.::::::: ::::::::	AAUCUUACAUUUCUUUACAGA	Cleavage	HX201525 Triticum aestivum cv. Cranbrook root library Triticum aestivum cDNA clone rwhxu8066p19, mRNA sequence	1
tae-miR9657b-3p	HX157078.1	2	23.803	1	21	55	75	CGUGCUUCCUCGUCGAACGGU	::::::::::::.::: ::	CGCGUUCGACGAGGGAGCCCG	Cleavage	HX157078 Triticum aestivum cv. Halberd root library Triticum aestivum cDNA clone whxs18006l04, mRNA sequence	1
tae-miR9657c-3p	HX157078.1	2	23.803	1	21	55	75	CGUGCUUCCUCGUCGAACGGU	::::::::::::.::: ::	CGCGUUCGACGAGGGAGCCCG	Cleavage	HX157078 Triticum aestivum cv. Halberd root library Triticum aestivum cDNA clone whxs18006l04, mRNA sequence	1
tae-miR9663-5p	HX160303.1	2	18.616	1	21	248	268	AAGCGUAGUCGAACGAAUCUG	.::::::::.: ::::::::	AGGAUUCGUUUGUCUACGCUU	Cleavage	HX160303 Triticum aestivum cv. Halberd root library Triticum aestivum cDNA clone whxs11068n19, mRNA sequence	1
tae-miR9666a-3p	HX085244.1	2	4.165	1	22	47	68	CGGUAGGGCUGUAUGAUGGCGA	::::: :::::::::::::::	UCGCCCUCAUACAGCCCUACCU	Cleavage	HX085244 Triticum aestivum cv. Norin 4 leaf library Triticum aestivum cDNA clone whxp16047a10, mRNA sequence	1
tae-miR9666b-3p	HX162938.1	2	24.754	1	22	412	433	CGGUUGGGCUGUAUGAUGGCGA	::::::..::::::.:.::::	GCGCCAUUGUACAGCUCGACCG	Cleavage	HX162938 Triticum aestivum cv. Halberd root library Triticum aestivum cDNA clone rwhxs7081p21, mRNA sequence	1
tae-miR9667-5p	HX157433.1	2	22.214	1	21	589	609	AAAUAUGGCAAACAAUGAAUG	..::::: ::::::::::::	UGUUCAUAGUUUGCCAUAUUA	Cleavage	HX157433 Triticum aestivum cv. Halberd root library Triticum aestivum cDNA clone rwhxs9037l10, mRNA sequence	1
tae-miR9674a-5p	HX188058.1	2	22.17	1	21	703	723	GCAUCAUCCAUCCUACCAUUC	:::::.::.:::.::.:::	ACAUGGUGGGGUGGGUGGUGC	Cleavage	HX188058 Triticum aestivum cv. Cranbrook root library Triticum aestivum cDNA clone whxu17044e12, mRNA sequence	1
tae-miR9773	HX131932.1	2	3.967	1	24	90	113	UUUGUUUUUAUGUUAUUUUGUGAA	.:.:::::::.: :::::::::	AAUAUAAAAUAAUAAAAAAACAAA	Translation	HX131932 Triticum aestivum cv. Halberd root library Triticum aestivum cDNA clone whxr23010g04, mRNA sequence	1
tae-miR9773	HX190692.1	2	16.403	1	24	502	525	UUUGUUUUUAUGUUAUUUUGUGAA	:: ::.::..:::::.::::::	GGCAAAAGAUGGCAUAAGAACAAA	Cleavage	HX190692 Triticum aestivum cv. Cranbrook root library Triticum aestivum cDNA clone whxu14073g17, mRNA sequence	1
tae-miR9773	HX083610.1	2	17.489	1	24	518	541	UUUGUUUUUAUGUUAUUUUGUGAA	:: ::.::..:::::.::::::	GGCAAAAGAUGGCAUAAGAACAAA	Cleavage	HX083610 Triticum aestivum cv. Norin 4 leaf library Triticum aestivum cDNA clone whxo14050o16, mRNA sequence	1
tae-miR9773	HX090950.1	2	18.853	1	24	518	541	UUUGUUUUUAUGUUAUUUUGUGAA	:: ::.::..:::::.::::::	GGCAAAAGAUGGCAUAAGAACAAA	Cleavage	HX090950 Triticum aestivum cv. Norin 4 leaf library Triticum aestivum cDNA clone whxp26044e12, mRNA sequence	1
tae-miR9773	HX120067.1	2	18.853	1	24	505	528	UUUGUUUUUAUGUUAUUUUGUGAA	:: ::.::..:::::.::::::	GGCAAAAGAUGGCAUAAGAACAAA	Cleavage	HX120067 Triticum aestivum cv. Norin 4 leaf library Triticum aestivum cDNA clone whxq12085l22, mRNA sequence	1
tae-miR9773	HX081271.1	2	16.403	1	24	298	321	UUUGUUUUUAUGUUAUUUUGUGAA	:: ::.::..:::::.::::::	GGCAAAAGAUGGCAUAAGAACAAA	Cleavage	HX081271 Triticum aestivum cv. Norin 4 leaf library Triticum aestivum cDNA clone whxo5069l17, mRNA sequence	1
tae-miR9773	HX121133.1	2	18.853	1	24	502	525	UUUGUUUUUAUGUUAUUUUGUGAA	:: ::.::..:::::.::::::	GGCAAAAGAUGGCAUAAGAACAAA	Cleavage	HX121133 Triticum aestivum cv. Norin 4 leaf library Triticum aestivum cDNA clone whxq3068m20, mRNA sequence	1
tae-miR9773	HX131935.1	2	5.094	1	24	561	583	UUUGUUUUUAUGUUAUUUUGUGAA	:: ::::: ::::::::::::::	CUCUCAAAA-AACAUAAAAACAAA	Cleavage	HX131935 Triticum aestivum cv. Halberd root library Triticum aestivum cDNA clone whxr26010g04, mRNA sequence	1
tae-miR9773	HX125546.1	2	10.071	1	24	530	553	UUUGUUUUUAUGUUAUUUUGUGAA	: .::.::::::.::::.:::	UGAAAGAAGUAACAUGAAAAUAAA	Cleavage	HX125546 Triticum aestivum cv. Halberd root library Triticum aestivum cDNA clone rwhxr16080a19, mRNA sequence	1
tae-miR9773	HX096615.1	2	14.209	1	24	524	546	UUUGUUUUUAUGUUAUUUUGUGAA	::: :.:.:::::::.::::.::	CUCA-AGAGUAACAUAGAAACGAA	Cleavage	HX096615 Triticum aestivum cv. Norin 4 leaf library Triticum aestivum cDNA clone rwhxp40040i12, mRNA sequence	1
tae-miR9778	HX052028.1	2	17.806	1	21	33	53	UGCAUCAUCUCGAACUCGUCG	::.::::::: ::::::::::	CGGCGAGUUCCAGAUGAUGCA	Translation	HX052028 Triticum aestivum cv. Norin 4 leaf library Triticum aestivum cDNA clone whxn8047b10, mRNA sequence	1
tae-miR9782	HX044452.1	2	13.643	1	24	186	209	GUAUUAGGUUGGUCAAAUUGACGA	::::.::::::::..::.:.::::	UCGUUAAUUUGACUGACUUGAUAC	Cleavage	HX044452 Triticum aestivum cv. Chinese Spring shoot library Triticum aestivum cDNA clone rwhxm5089g21, mRNA sequence	1
tae-miR1118	HX186348.1	2.5	12.212	1	23	446	468	CACUACAUUAUGGAAUGGAGGGA	.:::. .::.::::::::::::	CUCCUUGGUUUCAUAAUGUAGUG	Cleavage	HX186348 Triticum aestivum cv. Cranbrook root library Triticum aestivum cDNA clone whxu25013d01, mRNA sequence	1
tae-miR1120b-3p	HX125513.1	2.5	12.094	1	21	563	583	UUCUUAUAUUGUGGGACAGAG	::. ::::::::::::::::	CUUCGUCCCACAAUAUAAGAU	Cleavage	HX125513 Triticum aestivum cv. Halberd root library Triticum aestivum cDNA clone rwhxr28079a18, mRNA sequence	1
tae-miR1120b-3p	HX033958.1	2.5	18.316	1	21	292	312	UUCUUAUAUUGUGGGACAGAG	::: ::::::.:::::::::	CUCCGUCCCAUAAUAUAAGAC	Cleavage	HX033958 Triticum aestivum cv. Chinese Spring root library Triticum aestivum cDNA clone whxl3092f23, mRNA sequence	1
tae-miR1120b-3p	HX049743.1	2.5	16.482	1	21	327	347	UUCUUAUAUUGUGGGACAGAG	.::::::::..:::.:::::	UUCUGUCCCGUAAUGUAAGAC	Cleavage	HX049743 Triticum aestivum cv. Chinese Spring shoot library Triticum aestivum cDNA clone whxm11049p13, mRNA sequence	1
tae-miR1120b-3p	HX049744.1	2.5	14.93	1	21	327	347	UUCUUAUAUUGUGGGACAGAG	.::::::::..:::.:::::	UUCUGUCCCGUAAUGUAAGAC	Cleavage	HX049744 Triticum aestivum cv. Chinese Spring shoot library Triticum aestivum cDNA clone whxm12049p13, mRNA sequence	1
tae-miR1120b-3p	HX049775.1	2.5	14.991	1	21	321	341	UUCUUAUAUUGUGGGACAGAG	.::::::::..:::.:::::	UUCUGUCCCGUAAUGUAAGAC	Cleavage	HX049775 Triticum aestivum cv. Chinese Spring shoot library Triticum aestivum cDNA clone whxm11049p14, mRNA sequence	1
tae-miR1120b-3p	HX131009.1	2.5	21.969	1	21	687	707	UUCUUAUAUUGUGGGACAGAG	::: ::.:.:.::::::::::	CUCCGUUCUAUAAUAUAAGAA	Cleavage	HX131009 Triticum aestivum cv. Halberd root library Triticum aestivum cDNA clone whxr8043f09, mRNA sequence	1
tae-miR1120b-3p	HX184056.1	2.5	19.893	1	21	664	684	UUCUUAUAUUGUGGGACAGAG	.:: ::::::.:::::::::	UUCGGUCCCAUAAUAUAAGAU	Cleavage	HX184056 Triticum aestivum cv. Cranbrook root library Triticum aestivum cDNA clone whxu25016b03, mRNA sequence	1
tae-miR1120b-3p	HX079336.1	2.5	20.336	1	21	114	134	UUCUUAUAUUGUGGGACAGAG	:: ::.::::::::::::::	CUGCGUUCCACAAUAUAAGAA	Cleavage	HX079336 Triticum aestivum cv. Norin 4 leaf library Triticum aestivum cDNA clone rwhxo23023j06, mRNA sequence	1
tae-miR1120b-3p	HX176010.1	2.5	20.799	1	21	55	75	UUCUUAUAUUGUGGGACAGAG	: : ::::::.:::::::::	CCCCGUCCCAUAAUAUAAGAU	Cleavage	HX176010 Triticum aestivum cv. Cranbrook root library Triticum aestivum cDNA clone rwhxt29038k11, mRNA sequence	1
tae-miR1121	HX049832.1	2.5	24.186	1	22	4	25	AGUAGUGAUCUAAACGCUCUUA	::::::::::::::::::::	UAAGAGCGUUUAGAUCACUAAA	Cleavage	HX049832 Triticum aestivum cv. Chinese Spring shoot library Triticum aestivum cDNA clone rwhxm13050p16, mRNA sequence	1
tae-miR1121	HX183510.1	2.5	8.542	1	22	59	80	AGUAGUGAUCUAAACGCUCUUA	::::::::::::::::::::	UAAGAGCGUUUAGAUCACUAAA	Cleavage	HX183510 Triticum aestivum cv. Cranbrook root library Triticum aestivum cDNA clone rwhxu15064a15, mRNA sequence	1
tae-miR1121	HX049833.1	2.5	24.122	1	22	3	24	AGUAGUGAUCUAAACGCUCUUA	::::::::::::::::::::	UAAGAGCGUUUAGAUCACUAAA	Cleavage	HX049833 Triticum aestivum cv. Chinese Spring shoot library Triticum aestivum cDNA clone rwhxm14050p16, mRNA sequence	1
tae-miR1121	HX011337.1	2.5	21.116	1	22	207	228	AGUAGUGAUCUAAACGCUCUUA	::::::.::::::::::::..	UAAGAGUGUUUAGAUCACUGUA	Cleavage	HX011337 Triticum aestivum cv. Chinese Spring root library Triticum aestivum cDNA clone whxj8029c06, mRNA sequence	1
tae-miR1122a	HX078132.1	2.5	23.344	1	20	461	480	UAGAUACAUCCGUAUCUAGA	::: :::::::::::: ::	ACUACAUACGGAUGUAUGUA	Cleavage	HX078132 Triticum aestivum cv. Norin 4 leaf library Triticum aestivum cDNA clone rwhxo11074h19, mRNA sequence	1
tae-miR1122a	HX053312.1	2.5	11.472	1	20	175	194	UAGAUACAUCCGUAUCUAGA	::: :::::::::::: ::	ACUACAUACGGAUGUAUGUA	Cleavage	HX053312 Triticum aestivum cv. Norin 4 leaf library Triticum aestivum cDNA clone rwhxn16045c09, mRNA sequence	1
tae-miR1122b-3p	HX085682.1	2.5	15.569	1	21	88	108	AGACUUAUAUGUAGGAACGGA	:::: ::::: ::::::::::	UCCGCUCCUAAAUAUAAGUCU	Translation	HX085682 Triticum aestivum cv. Norin 4 leaf library Triticum aestivum cDNA clone whxp40079a17, mRNA sequence	1
tae-miR1122c-3p	HX116521.1	2.5	14.396	1	21	290	310	UCUAAUAUUAUGGGACGGAGG	::::::::::::::::: ::	CCUCCGUCCCAUAAUAUAAGU	Cleavage	HX116521 Triticum aestivum cv. Norin 4 leaf library Triticum aestivum cDNA clone rwhxq29071i17, mRNA sequence	1
tae-miR1122c-3p	HX116522.1	2.5	14.396	1	21	290	310	UCUAAUAUUAUGGGACGGAGG	::::::::::::::::: ::	CCUCCGUCCCAUAAUAUAAGU	Cleavage	HX116522 Triticum aestivum cv. Norin 4 leaf library Triticum aestivum cDNA clone rwhxq30071i17, mRNA sequence	1
tae-miR1122c-3p	HX112736.1	2.5	22.185	1	21	221	241	UCUAAUAUUAUGGGACGGAGG	:::::::.:::::::.: :::	CCUCCGUUCCAUAAUGUAAGA	Cleavage	HX112736 Triticum aestivum cv. Norin 4 leaf library Triticum aestivum cDNA clone rwhxq2027f06, mRNA sequence	1
tae-miR1122c-3p	HX112726.1	2.5	22.185	1	21	217	237	UCUAAUAUUAUGGGACGGAGG	:::::::.:::::::.: :::	CCUCCGUUCCAUAAUGUAAGA	Cleavage	HX112726 Triticum aestivum cv. Norin 4 leaf library Triticum aestivum cDNA clone rwhxq1027f06, mRNA sequence	1
tae-miR1122c-3p	HX170532.1	2.5	16.271	1	21	68	88	UCUAAUAUUAUGGGACGGAGG	:::.:::::::::::.: :::	CCUUCGUCCCAUAAUGUAAGA	Cleavage	HX170532 Triticum aestivum cv. Cranbrook root library Triticum aestivum cDNA clone whxt4009g01, mRNA sequence	1
tae-miR1122c-3p	HX131009.1	2.5	21.78	1	21	686	706	UCUAAUAUUAUGGGACGGAGG	:::::::.:.::::::: :::	CCUCCGUUCUAUAAUAUAAGA	Cleavage	HX131009 Triticum aestivum cv. Halberd root library Triticum aestivum cDNA clone whxr8043f09, mRNA sequence	1
tae-miR1122c-3p	HX176010.1	2.5	19.272	1	21	54	74	UCUAAUAUUAUGGGACGGAGG	:: :::::::::::::: :::	CCCCCGUCCCAUAAUAUAAGA	Cleavage	HX176010 Triticum aestivum cv. Cranbrook root library Triticum aestivum cDNA clone rwhxt29038k11, mRNA sequence	1
tae-miR1122c-3p	HX159251.1	2.5	17.521	1	21	126	146	UCUAAUAUUAUGGGACGGAGG	::::: ::::::::::: :::	CCUCCAUCCCAUAAUAUAAGA	Cleavage	HX159251 Triticum aestivum cv. Halberd root library Triticum aestivum cDNA clone rwhxs25083m22, mRNA sequence	1
tae-miR1122c-3p	HX184056.1	2.5	20.037	1	21	663	683	UCUAAUAUUAUGGGACGGAGG	:.:: :::::::::::: :::	CUUCGGUCCCAUAAUAUAAGA	Cleavage	HX184056 Triticum aestivum cv. Cranbrook root library Triticum aestivum cDNA clone whxu25016b03, mRNA sequence	1
tae-miR1122c-3p	HX103692.1	2.5	14.581	1	21	306	326	UCUAAUAUUAUGGGACGGAGG	: ::::::..::::::: :::	CAUCCGUCUUAUAAUAUAAGA	Cleavage	HX103692 Triticum aestivum cv. Norin 4 leaf library Triticum aestivum cDNA clone whxp40067n17, mRNA sequence	1
tae-miR1122c-3p	HX103049.1	2.5	14.581	1	21	309	329	UCUAAUAUUAUGGGACGGAGG	: ::::::..::::::: :::	CAUCCGUCUUAUAAUAUAAGA	Cleavage	HX103049 Triticum aestivum cv. Norin 4 leaf library Triticum aestivum cDNA clone whxp40019n06, mRNA sequence	1
tae-miR1123	U32428.1	2.5	16.75	1	23	1790	1812	UCCGUGAGACCUGGUCUCAUAGA	: :::::::::.:::::::. ::	UGUAUGAGACCGGGUCUCAUAGA	Cleavage	Triticum aestivum lipoxygenase mRNA, partial cds	1
tae-miR1127a	HX039628.1	2.5	14.185	1	19	42	60	UCCUUCCGUUCGGAAUUAC	::::::. :::::::.:::	GUAAUUUGGAACGGAGGGA	Cleavage	HX039628 Triticum aestivum cv. Chinese Spring root library Triticum aestivum cDNA clone rwhxl1081o22, mRNA sequence	1
tae-miR1127a	HX010785.1	2.5	14.185	1	19	42	60	UCCUUCCGUUCGGAAUUAC	::::::. :::::::.:::	GUAAUUUGGAACGGAGGGA	Cleavage	HX010785 Triticum aestivum cv. Chinese Spring root library Triticum aestivum cDNA clone rwhxj14032b08, mRNA sequence	1
tae-miR1127a	HX027855.1	2.5	14.185	1	19	42	60	UCCUUCCGUUCGGAAUUAC	::::::. :::::::.:::	GUAAUUUGGAACGGAGGGA	Cleavage	HX027855 Triticum aestivum cv. Chinese Spring shoot library Triticum aestivum cDNA clone rwhxk6019m05, mRNA sequence	1
tae-miR1127a	HX038154.1	2.5	14.185	1	19	42	60	UCCUUCCGUUCGGAAUUAC	::::::. :::::::.:::	GUAAUUUGGAACGGAGGGA	Cleavage	HX038154 Triticum aestivum cv. Chinese Spring root library Triticum aestivum cDNA clone rwhxl2036m12, mRNA sequence	1
tae-miR1127a	HX044329.1	2.5	14.185	1	19	42	60	UCCUUCCGUUCGGAAUUAC	::::::. :::::::.:::	GUAAUUUGGAACGGAGGGA	Cleavage	HX044329 Triticum aestivum cv. Chinese Spring shoot library Triticum aestivum cDNA clone rwhxm1073g17, mRNA sequence	1
tae-miR1127a	HX034450.1	2.5	14.185	1	19	42	60	UCCUUCCGUUCGGAAUUAC	::::::. :::::::.:::	GUAAUUUGGAACGGAGGGA	Cleavage	HX034450 Triticum aestivum cv. Chinese Spring root library Triticum aestivum cDNA clone rwhxl2074g19, mRNA sequence	1
tae-miR1127a	HX029961.1	2.5	14.185	1	19	42	60	UCCUUCCGUUCGGAAUUAC	::::::. :::::::.:::	GUAAUUUGGAACGGAGGGA	Cleavage	HX029961 Triticum aestivum cv. Chinese Spring shoot library Triticum aestivum cDNA clone rwhxk19049p14, mRNA sequence	1
tae-miR1127a	HX044335.1	2.5	14.185	1	19	42	60	UCCUUCCGUUCGGAAUUAC	::::::. :::::::.:::	GUAAUUUGGAACGGAGGGA	Cleavage	HX044335 Triticum aestivum cv. Chinese Spring shoot library Triticum aestivum cDNA clone rwhxm2073g17, mRNA sequence	1
tae-miR1127a	HX138502.1	2.5	14.185	1	19	44	62	UCCUUCCGUUCGGAAUUAC	::::::. :::::::.:::	GUAAUUUGGAACGGAGGGA	Cleavage	HX138502 Triticum aestivum cv. Halberd root library Triticum aestivum cDNA clone rwhxr14053l14, mRNA sequence	1
tae-miR1127a	HX001397.1	2.5	14.186	1	19	43	61	UCCUUCCGUUCGGAAUUAC	::::::. :::::::.:::	GUAAUUUGGAACGGAGGGA	Cleavage	HX001397 Triticum aestivum cv. Chinese Spring shoot library Triticum aestivum cDNA clone rwhxi5030c07, mRNA sequence	1
tae-miR1127a	HX034220.1	2.5	14.185	1	19	42	60	UCCUUCCGUUCGGAAUUAC	::::::. :::::::.:::	GUAAUUUGGAACGGAGGGA	Cleavage	HX034220 Triticum aestivum cv. Chinese Spring root library Triticum aestivum cDNA clone rwhxl5041g10, mRNA sequence	1
tae-miR1127a	HX001395.1	2.5	15.476	1	19	73	91	UCCUUCCGUUCGGAAUUAC	::::::. :::::::.:::	GUAAUUUGGAACGGAGGGA	Cleavage	HX001395 Triticum aestivum cv. Chinese Spring shoot library Triticum aestivum cDNA clone rwhxi3030c07, mRNA sequence	1
tae-miR1127a	HX001396.1	2.5	14.182	1	19	38	56	UCCUUCCGUUCGGAAUUAC	::::::. :::::::.:::	GUAAUUUGGAACGGAGGGA	Cleavage	HX001396 Triticum aestivum cv. Chinese Spring shoot library Triticum aestivum cDNA clone rwhxi4030c07, mRNA sequence	1
tae-miR1127a	HX133395.1	2.5	14.185	1	19	42	60	UCCUUCCGUUCGGAAUUAC	::::::. :::::::.:::	GUAAUUUGGAACGGAGGGA	Cleavage	HX133395 Triticum aestivum cv. Halberd root library Triticum aestivum cDNA clone rwhxr6026h08, mRNA sequence	1
tae-miR1127a	HX192621.1	2.5	14.185	1	19	42	60	UCCUUCCGUUCGGAAUUAC	::::::. :::::::.:::	GUAAUUUGGAACGGAGGGA	Cleavage	HX192621 Triticum aestivum cv. Cranbrook root library Triticum aestivum cDNA clone rwhxu11024i08, mRNA sequence	1
tae-miR1127a	HX178634.1	2.5	14.182	1	19	37	55	UCCUUCCGUUCGGAAUUAC	::::::. :::::::.:::	GUAAUUUGGAACGGAGGGA	Cleavage	HX178634 Triticum aestivum cv. Cranbrook root library Triticum aestivum cDNA clone whxt7052m15, mRNA sequence	1
tae-miR1127a	HX149647.1	2.5	14.185	1	19	42	60	UCCUUCCGUUCGGAAUUAC	::::::. :::::::.:::	GUAAUUUGGAACGGAGGGA	Cleavage	HX149647 Triticum aestivum cv. Halberd root library Triticum aestivum cDNA clone rwhxs26011f01, mRNA sequence	1
tae-miR1127a	HX139764.1	2.5	14.185	1	19	42	60	UCCUUCCGUUCGGAAUUAC	::::::. :::::::.:::	GUAAUUUGGAACGGAGGGA	Cleavage	HX139764 Triticum aestivum cv. Halberd root library Triticum aestivum cDNA clone rwhxr16052m15, mRNA sequence	1
tae-miR1127a	HX163944.1	2.5	14.185	1	19	44	62	UCCUUCCGUUCGGAAUUAC	::::::. :::::::.:::	GUAAUUUGGAACGGAGGGA	Cleavage	HX163944 Triticum aestivum cv. Cranbrook root library Triticum aestivum cDNA clone rwhxt1079a17, mRNA sequence	1
tae-miR1127a	HX191961.1	2.5	14.185	1	19	42	60	UCCUUCCGUUCGGAAUUAC	::::::. :::::::.:::	GUAAUUUGGAACGGAGGGA	Cleavage	HX191961 Triticum aestivum cv. Cranbrook root library Triticum aestivum cDNA clone rwhxu6073h18, mRNA sequence	1
tae-miR1127a	HX018670.1	2.5	15.532	1	19	1	19	UCCUUCCGUUCGGAAUUAC	::: ::.::.:::::.:::	GUAUUUUCGGACGGAGGGA	Cleavage	HX018670 Triticum aestivum cv. Chinese Spring root library Triticum aestivum cDNA clone rwhxj4084n23, mRNA sequence	1
tae-miR1127a	HX183069.1	2.5	17.466	1	19	76	94	UCCUUCCGUUCGGAAUUAC	::: ::.::.:::::.:::	GUAUUUUCGGACGGAGGGA	Cleavage	HX183069 Triticum aestivum cv. Cranbrook root library Triticum aestivum cDNA clone rwhxu2031a06, mRNA sequence	1
tae-miR1127a	HX174646.1	2.5	16.329	1	19	254	272	UCCUUCCGUUCGGAAUUAC	::: ::.::.:::::.:::	GUAUUUUCGGACGGAGGGA	Cleavage	HX174646 Triticum aestivum cv. Cranbrook root library Triticum aestivum cDNA clone whxt23039j09, mRNA sequence	1
tae-miR1127a	HX192768.1	2.5	20.403	1	19	40	58	UCCUUCCGUUCGGAAUUAC	::: ::.::.:::::.:::	GUAUUUUCGGACGGAGGGA	Cleavage	HX192768 Triticum aestivum cv. Cranbrook root library Triticum aestivum cDNA clone rwhxu17040i11, mRNA sequence	1
tae-miR1127b-3p	HX162407.1	2.5	23.433	1	21	59	79	ACAAGUAUUUCUGGACGGAGG	:::::::.:.::: :::::::	CCUCCGUUCGGAAUUACUUGU	Cleavage	HX162407 Triticum aestivum cv. Halberd root library Triticum aestivum cDNA clone rwhxs20034p11, mRNA sequence	1
tae-miR1127b-3p	HX135877.1	2.5	14.32	1	21	314	334	ACAAGUAUUUCUGGACGGAGG	:::::::.:.::: :::::::	CCUCCGUUCGGAAUUACUUGU	Cleavage	HX135877 Triticum aestivum cv. Halberd root library Triticum aestivum cDNA clone rwhxr23039j10, mRNA sequence	1
tae-miR1127b-3p	HX083144.1	2.5	15.008	1	21	76	96	ACAAGUAUUUCUGGACGGAGG	:::::::.:.::: :::::::	CCUCCGUUCGGAAUUACUUGU	Cleavage	HX083144 Triticum aestivum cv. Norin 4 leaf library Triticum aestivum cDNA clone rwhxo11001o01, mRNA sequence	1
tae-miR1127b-3p	HX101591.1	2.5	13.695	1	21	96	116	ACAAGUAUUUCUGGACGGAGG	:::::::.: ::::::.::::	CCUCCGUUCCGAAAUAUUUGU	Cleavage	HX101591 Triticum aestivum cv. Norin 4 leaf library Triticum aestivum cDNA clone rwhxp4004m04, mRNA sequence	1
tae-miR1127b-3p	HX189138.1	2.5	13.998	1	21	351	371	ACAAGUAUUUCUGGACGGAGG	:::::::.: ::::::.::::	CCUCCGUUCCGAAAUAUUUGU	Cleavage	HX189138 Triticum aestivum cv. Cranbrook root library Triticum aestivum cDNA clone whxu7043f09, mRNA sequence	1
tae-miR1127b-3p	HX087617.1	2.5	13.695	1	21	135	155	ACAAGUAUUUCUGGACGGAGG	:::::::.: ::::::.::::	CCUCCGUUCCGAAAUAUUUGU	Cleavage	HX087617 Triticum aestivum cv. Norin 4 leaf library Triticum aestivum cDNA clone rwhxp2013c02, mRNA sequence	1
tae-miR1127b-3p	HX179013.1	2.5	6.055	1	21	192	212	ACAAGUAUUUCUGGACGGAGG	:: ::::::: ::::::::::	CCACCGUCCAAAAAUACUUGU	Translation	HX179013 Triticum aestivum cv. Cranbrook root library Triticum aestivum cDNA clone rwhxt21083m22, mRNA sequence	1
tae-miR1127b-3p	HX174817.1	2.5	15.751	1	21	155	175	ACAAGUAUUUCUGGACGGAGG	:::.::::::::.:::: ::	GCUCUGUCCAGAAGUACUCGU	Cleavage	HX174817 Triticum aestivum cv. Cranbrook root library Triticum aestivum cDNA clone rwhxt19040j12, mRNA sequence	1
tae-miR1127b-3p	HX013042.1	2.5	14.942	1	21	326	346	ACAAGUAUUUCUGGACGGAGG	:::.::::::::.:::: ::	GCUCUGUCCAGAAGUACUCGU	Cleavage	HX013042 Triticum aestivum cv. Chinese Spring root library Triticum aestivum cDNA clone rwhxj14011f01, mRNA sequence	1
tae-miR1128	HX075655.1	2.5	16.513	1	21	236	257	UACUACUCCCUCCG-UCCGAAA	::::::: :::::::::::::.	UUUCGGAACGGAGGGAGUAGUG	Cleavage	HX075655 Triticum aestivum cv. Norin 4 leaf library Triticum aestivum cDNA clone whxo23060e16, mRNA sequence	1
tae-miR1128	HX056151.1	2.5	21.477	1	21	298	318	UACUACUCCCUCCGUCCGAAA	::: ::::::::::::::: :	UUUGGGACGGAGGGAGUAGCA	Cleavage	HX056151 Triticum aestivum cv. Norin 4 leaf library Triticum aestivum cDNA clone whxn11044e12, mRNA sequence	1
tae-miR1128	HX075017.1	2.5	16.693	1	21	66	86	UACUACUCCCUCCGUCCGAAA	:: ::::::::::::::: ::	UUCCGGACGGAGGGAGUAUUA	Cleavage	HX075017 Triticum aestivum cv. Norin 4 leaf library Triticum aestivum cDNA clone whxo19093d22, mRNA sequence	1
tae-miR1128	HX059439.1	2.5	22.491	1	21	229	249	UACUACUCCCUCCGUCCGAAA	::::::::::::::: ::	CGCCGGACGGAGGGAGUAAUA	Cleavage	HX059439 Triticum aestivum cv. Norin 4 leaf library Triticum aestivum cDNA clone whxn36089g22, mRNA sequence	1
tae-miR1128	HX085384.1	2.5	22.491	1	21	232	252	UACUACUCCCUCCGUCCGAAA	::::::::::::::: ::	CGCCGGACGGAGGGAGUAAUA	Cleavage	HX085384 Triticum aestivum cv. Norin 4 leaf library Triticum aestivum cDNA clone whxp28048a12, mRNA sequence	1
tae-miR1128	HX085383.1	2.5	22.491	1	21	245	265	UACUACUCCCUCCGUCCGAAA	::::::::::::::: ::	CGCCGGACGGAGGGAGUAAUA	Cleavage	HX085383 Triticum aestivum cv. Norin 4 leaf library Triticum aestivum cDNA clone whxp27048a12, mRNA sequence	1
tae-miR1128	HX181049.1	2.5	13.295	1	21	194	214	UACUACUCCCUCCGUCCGAAA	: ::::::::::::::: :	ACUAGGACGGAGGGAGUAGAA	Cleavage	HX181049 Triticum aestivum cv. Cranbrook root library Triticum aestivum cDNA clone rwhxt3049o14, mRNA sequence	1
tae-miR1128	HX072034.1	2.5	16.718	1	21	91	111	UACUACUCCCUCCGUCCGAAA	: :.: ::::::::::::::	UAUUGAACGGAGGGAGUAGUU	Cleavage	HX072034 Triticum aestivum cv. Norin 4 leaf library Triticum aestivum cDNA clone rwhxo5016a04, mRNA sequence	1
tae-miR1128	HX152635.1	2.5	14.139	1	21	38	58	UACUACUCCCUCCGUCCGAAA	: : :::: ::::::::::::	UAUGGGACAGAGGGAGUAGUA	Cleavage	HX152635 Triticum aestivum cv. Halberd root library Triticum aestivum cDNA clone rwhxs16057h13, mRNA sequence	1
tae-miR1128	HX152983.1	2.5	18.003	1	21	43	63	UACUACUCCCUCCGUCCGAAA	: : :::: ::::::::::::	UAUGGGACAGAGGGAGUAGUA	Cleavage	HX152983 Triticum aestivum cv. Halberd root library Triticum aestivum cDNA clone rwhxs1074h20, mRNA sequence	1
tae-miR1128	HX058337.1	2.5	16.035	1	21	26	46	UACUACUCCCUCCGUCCGAAA	: : :::: ::::::::::::	UAUGGGACAGAGGGAGUAGUA	Cleavage	HX058337 Triticum aestivum cv. Norin 4 leaf library Triticum aestivum cDNA clone rwhxn26009g02, mRNA sequence	1
tae-miR1130a	HX058337.1	2.5	16.724	1	23	16	38	CCUCCGUCUCGUAAUGUAAGACG	::::::::::::.:.::: ::::	CGUCUUACAUUAUGGGACAGAGG	Cleavage	HX058337 Triticum aestivum cv. Norin 4 leaf library Triticum aestivum cDNA clone rwhxn26009g02, mRNA sequence	1
tae-miR1130a	HX112710.1	2.5	16.848	1	23	548	570	CCUCCGUCUCGUAAUGUAAGACG	::::::::::::.:. :::::::	CGUCUUACAUUAUGGAACGGAGG	Cleavage	HX112710 Triticum aestivum cv. Norin 4 leaf library Triticum aestivum cDNA clone whxq2027f06, mRNA sequence	1
tae-miR1130a	HX010811.1	2.5	17.18	1	23	27	49	CCUCCGUCUCGUAAUGUAAGACG	.:::: :.::::.:.::::::::	UGUCUCAUAUUAUGGGACGGAGG	Cleavage	HX010811 Triticum aestivum cv. Chinese Spring root library Triticum aestivum cDNA clone rwhxj11047b09, mRNA sequence	1
tae-miR1130b-3p	HX157615.1	2.5	14.136	1	21	99	119	UCUUAUAUUAUGGGACGGAGG	:.::.:::.:: :::::::::	CUUCUGUCUCAAAAUAUAAGA	Translation	HX157615 Triticum aestivum cv. Halberd root library Triticum aestivum cDNA clone rwhxs11053l14, mRNA sequence	1
tae-miR1133	HX192768.1	2.5	20.167	1	22	44	65	CAUAUACUCCCUCCGUCCGAAA	:::::::::::::::::: ::	UUUCGGACGGAGGGAGUACAUU	Cleavage	HX192768 Triticum aestivum cv. Cranbrook root library Triticum aestivum cDNA clone rwhxu17040i11, mRNA sequence	1
tae-miR1133	HX018670.1	2.5	15.532	1	22	5	26	CAUAUACUCCCUCCGUCCGAAA	:::::::::::::::::: ::	UUUCGGACGGAGGGAGUACAUU	Cleavage	HX018670 Triticum aestivum cv. Chinese Spring root library Triticum aestivum cDNA clone rwhxj4084n23, mRNA sequence	1
tae-miR1133	HX059620.1	2.5	17.056	1	22	8	29	CAUAUACUCCCUCCGUCCGAAA	::: :::::::::::::: :::	UUUGGGACGGAGGGAGUACAUG	Cleavage	HX059620 Triticum aestivum cv. Norin 4 leaf library Triticum aestivum cDNA clone rwhxn10009h01, mRNA sequence	1
tae-miR1133	HX051211.1	2.5	19.767	1	22	81	102	CAUAUACUCCCUCCGUCCGAAA	::: :::::::::::::: :::	UUUGGGACGGAGGGAGUAAAUG	Cleavage	HX051211 Triticum aestivum cv. Norin 4 leaf library Triticum aestivum cDNA clone rwhxn16080a20, mRNA sequence	1
tae-miR1133	HX133337.1	2.5	17.986	1	22	191	212	CAUAUACUCCCUCCGUCCGAAA	:: ::::::::::::::: ::	UUCCGGACGGAGGGAGUACAUA	Cleavage	HX133337 Triticum aestivum cv. Halberd root library Triticum aestivum cDNA clone rwhxr26026h07, mRNA sequence	1
tae-miR1133	HX045483.1	2.5	19.415	1	22	261	282	CAUAUACUCCCUCCGUCCGAAA	:: ::::::::::::::: ::	UUCCGGACGGAGGGAGUACAUA	Cleavage	HX045483 Triticum aestivum cv. Chinese Spring shoot library Triticum aestivum cDNA clone rwhxm17055i14, mRNA sequence	1
tae-miR1133	HX045484.1	2.5	19.415	1	22	249	270	CAUAUACUCCCUCCGUCCGAAA	:: ::::::::::::::: ::	UUCCGGACGGAGGGAGUACAUA	Cleavage	HX045484 Triticum aestivum cv. Chinese Spring shoot library Triticum aestivum cDNA clone rwhxm18055i14, mRNA sequence	1
tae-miR1133	HX058324.1	2.5	15.24	1	22	8	29	CAUAUACUCCCUCCGUCCGAAA	:: ::::::::::::::: ::	UUCCGGACGGAGGGAGUACAUA	Cleavage	HX058324 Triticum aestivum cv. Norin 4 leaf library Triticum aestivum cDNA clone rwhxn11009g02, mRNA sequence	1
tae-miR1133	HX119966.1	2.5	19.415	1	22	209	230	CAUAUACUCCCUCCGUCCGAAA	:: ::::::::::::::: ::	UUCCGGACGGAGGGAGUACAUA	Cleavage	HX119966 Triticum aestivum cv. Norin 4 leaf library Triticum aestivum cDNA clone rwhxq8070l19, mRNA sequence	1
tae-miR1133	HX085041.1	2.5	19.415	1	22	240	261	CAUAUACUCCCUCCGUCCGAAA	:: ::::::::::::::: ::	UUCCGGACGGAGGGAGUACAUA	Cleavage	HX085041 Triticum aestivum cv. Norin 4 leaf library Triticum aestivum cDNA clone rwhxp21031a06, mRNA sequence	1
tae-miR1133	HX040539.1	2.5	21.347	1	22	171	192	CAUAUACUCCCUCCGUCCGAAA	:: :::::::::::::::: :	UUCCGGACGGAGGGAGUAUUUA	Cleavage	HX040539 Triticum aestivum cv. Chinese Spring shoot library Triticum aestivum cDNA clone rwhxm8063a13, mRNA sequence	1
tae-miR1133	HX176619.1	2.5	19.224	1	22	677	698	CAUAUACUCCCUCCGUCCGAAA	: : :::::::::::::: :::	UAUGGGACGGAGGGAGUACAUG	Cleavage	HX176619 Triticum aestivum cv. Cranbrook root library Triticum aestivum cDNA clone whxt12086k24, mRNA sequence	1
tae-miR1133	HX080178.1	2.5	23.489	1	22	443	464	CAUAUACUCCCUCCGUCCGAAA	::::::::::::::.::	UUCAAGACGGAGGGAGUAUGUG	Cleavage	HX080178 Triticum aestivum cv. Norin 4 leaf library Triticum aestivum cDNA clone whxo15022k08, mRNA sequence	1
tae-miR1133	HX131867.1	2.5	21.256	1	22	547	568	CAUAUACUCCCUCCGUCCGAAA	:::.:::::::.::.:::	AGGCGGGCGGAGGGGGUGUAUU	Cleavage	HX131867 Triticum aestivum cv. Halberd root library Triticum aestivum cDNA clone rwhxr3009g02, mRNA sequence	1
tae-miR1134	HX160282.1	2.5	17.601	1	24	529	552	CAACAACAACAAGAAGAAGAAGAU	::::::::::::::::: :::::	AUCUUCUUCUUCUUGUUCUUGUUA	Cleavage	HX160282 Triticum aestivum cv. Halberd root library Triticum aestivum cDNA clone rwhxs17067n18, mRNA sequence	1
tae-miR1134	HX112287.1	2.5	12.638	1	24	190	213	CAACAACAACAAGAAGAAGAAGAU	:::::::: :: ::::::::::::	AUCUUCUUGUUGUUGUUGUUGUUG	Cleavage	HX112287 Triticum aestivum cv. Norin 4 leaf library Triticum aestivum cDNA clone rwhxq15091e21, mRNA sequence	1
tae-miR1134	HX081193.1	2.5	10.921	1	24	575	598	CAACAACAACAAGAAGAAGAAGAU	:::::::::::::::::::: :	CUCUUCUUCUUCUUGUUGUUGCUU	Cleavage	HX081193 Triticum aestivum cv. Norin 4 leaf library Triticum aestivum cDNA clone rwhxo5053l14, mRNA sequence	1
tae-miR1134	HX147625.1	2.5	22.64	1	24	50	73	CAACAACAACAAGAAGAAGAAGAU	::.: :::::: :::::::::::	AUUUCCUUCUUGUUGUUGUUGUUC	Cleavage	HX147625 Triticum aestivum cv. Halberd root library Triticum aestivum cDNA clone whxs8030d08, mRNA sequence	1
tae-miR1134	HX128540.1	2.5	23.016	1	24	601	624	CAACAACAACAAGAAGAAGAAGAU	: ::::::::::::::::: :	CACCUCUUCUUCUUGUUGUUGCUU	Cleavage	HX128540 Triticum aestivum cv. Halberd root library Triticum aestivum cDNA clone rwhxr4030d07, mRNA sequence	1
tae-miR1134	HX088090.1	2.5	17.384	1	24	370	393	CAACAACAACAAGAAGAAGAAGAU	: ::: ::: ::::::::::::	CGCCUCUCCUUGUUGUUGUUGUUG	Cleavage	HX088090 Triticum aestivum cv. Norin 4 leaf library Triticum aestivum cDNA clone whxp14046c11, mRNA sequence	1
tae-miR1135	HX142207.1	2.5	19.49	1	24	220	243	CUGCGACAAGUAAUUCCGAACGGA	:. :::::::::::.::.:	GUCAGUUAGAAUUACUUGUUGCGG	Cleavage	HX142207 Triticum aestivum cv. Halberd root library Triticum aestivum cDNA clone whxr2065o17, mRNA sequence	1
tae-miR1137a	HX158036.1	2.5	4.416	1	20	766	785	UAGUACAAAGUUGAGUCAUC	::::::::::.::: ::.::	GAUGACUCAAUUUUAUAUUA	Cleavage	HX158036 Triticum aestivum cv. Halberd root library Triticum aestivum cDNA clone whxs11086l23, mRNA sequence	1
tae-miR1137a	HX064195.1	2.5	20.494	1	20	115	134	UAGUACAAAGUUGAGUCAUC	::: ::::::::: :::::	UAUGUCUCAACUUUAUACUA	Cleavage	HX064195 Triticum aestivum cv. Norin 4 leaf library Triticum aestivum cDNA clone rwhxn20037k09, mRNA sequence	1
tae-miR1137a	HX050984.1	2.5	20.494	1	20	121	140	UAGUACAAAGUUGAGUCAUC	::: ::::::::: :::::	UAUGUCUCAACUUUAUACUA	Cleavage	HX050984 Triticum aestivum cv. Norin 4 leaf library Triticum aestivum cDNA clone rwhxn22064a16, mRNA sequence	1
tae-miR1137a	HX193362.1	2.5	20.693	1	20	98	117	UAGUACAAAGUUGAGUCAUC	::: ::::::::: :::::	UAUGUCUCAACUUUAUACUA	Cleavage	HX193362 Triticum aestivum cv. Cranbrook root library Triticum aestivum cDNA clone rwhxu23088i23, mRNA sequence	1
tae-miR1137b-5p	HX051211.1	2.5	17.054	1	21	71	91	UCCGUUCCAGAAUAGAUGACC	:::: .::::.:::.:::::	AGUCACUUAUUUUGGGACGGA	Cleavage	HX051211 Triticum aestivum cv. Norin 4 leaf library Triticum aestivum cDNA clone rwhxn16080a20, mRNA sequence	1
tae-miR1137b-5p	HX093371.1	2.5	19.841	1	21	26	46	UCCGUUCCAGAAUAGAUGACC	:::: .::::.:::.:::::	AGUCACUUAUUUUGGGACGGA	Cleavage	HX093371 Triticum aestivum cv. Norin 4 leaf library Triticum aestivum cDNA clone rwhxp16025g05, mRNA sequence	1
tae-miR1137b-5p	HX189421.1	2.5	8.954	1	21	3	23	UCCGUUCCAGAAUAGAUGACC	:. :.::::.:::::::::	UUUUUUUUAUUUUGGAACGGA	Cleavage	HX189421 Triticum aestivum cv. Cranbrook root library Triticum aestivum cDNA clone whxu13060f15, mRNA sequence	1
tae-miR156	HX083468.1	2.5	19.316	1	21	303	323	UGACAGAAGAGAGUGAGCACA	:: :::::.::::::::..	GCUGGUCACUUUCUUCUGUUG	Cleavage	HX083468 Triticum aestivum cv. Norin 4 leaf library Triticum aestivum cDNA clone rwhxo12034o11, mRNA sequence	1
tae-miR159a	HX181010.1	2.5	22.167	1	21	117	137	UUUGGAUUGAAGGGAGCUCUG	..:::::::::::: :::::	UGGAGCUCCCUUCAUUCCAAU	Cleavage	HX181010 Triticum aestivum cv. Cranbrook root library Triticum aestivum cDNA clone whxt16049o14, mRNA sequence	1
tae-miR159a	HX163804.1	2.5	16.507	1	21	205	225	UUUGGAUUGAAGGGAGCUCUG	:::: :::.::..:::::::	AAGAGAUCCUUUUGAUCCAAA	Cleavage	HX163804 Triticum aestivum cv. Cranbrook root library Triticum aestivum cDNA clone rwhxt25063a14, mRNA sequence	1
tae-miR159a	HX087845.1	2.5	19.508	1	21	426	446	UUUGGAUUGAAGGGAGCUCUG	:. :::: ::::::.::::::	CGAAGCUGCCUUCAGUCCAAA	Cleavage	HX087845 Triticum aestivum cv. Norin 4 leaf library Triticum aestivum cDNA clone rwhxp31029c06, mRNA sequence	1
tae-miR159a	HX184048.1	2.5	14.331	1	21	470	490	UUUGGAUUGAAGGGAGCUCUG	: :::::::::::.::::	GGCAACUCCCUUCAAUUCAAA	Cleavage	HX184048 Triticum aestivum cv. Cranbrook root library Triticum aestivum cDNA clone whxu16016b03, mRNA sequence	1
tae-miR159b	HX181010.1	2.5	22.167	1	21	117	137	UUUGGAUUGAAGGGAGCUCUG	..:::::::::::: :::::	UGGAGCUCCCUUCAUUCCAAU	Cleavage	HX181010 Triticum aestivum cv. Cranbrook root library Triticum aestivum cDNA clone whxt16049o14, mRNA sequence	1
tae-miR159b	HX163804.1	2.5	16.507	1	21	205	225	UUUGGAUUGAAGGGAGCUCUG	:::: :::.::..:::::::	AAGAGAUCCUUUUGAUCCAAA	Cleavage	HX163804 Triticum aestivum cv. Cranbrook root library Triticum aestivum cDNA clone rwhxt25063a14, mRNA sequence	1
tae-miR159b	HX087845.1	2.5	19.508	1	21	426	446	UUUGGAUUGAAGGGAGCUCUG	:. :::: ::::::.::::::	CGAAGCUGCCUUCAGUCCAAA	Cleavage	HX087845 Triticum aestivum cv. Norin 4 leaf library Triticum aestivum cDNA clone rwhxp31029c06, mRNA sequence	1
tae-miR159b	HX184048.1	2.5	14.331	1	21	470	490	UUUGGAUUGAAGGGAGCUCUG	: :::::::::::.::::	GGCAACUCCCUUCAAUUCAAA	Cleavage	HX184048 Triticum aestivum cv. Cranbrook root library Triticum aestivum cDNA clone whxu16016b03, mRNA sequence	1
tae-miR167b	HX158896.1	2.5	22.018	1	21	610	630	UGAAGCUGACAGCAUGAUCUA	:::.::::::::: :::.:	CUGAUUAUGCUGUCAUCUUUA	Cleavage	HX158896 Triticum aestivum cv. Halberd root library Triticum aestivum cDNA clone whxs15052m16, mRNA sequence	1
tae-miR167b	HX183201.1	2.5	22.018	1	21	677	697	UGAAGCUGACAGCAUGAUCUA	:::.::::::::: :::.:	CUGAUUAUGCUGUCAUCUUUA	Cleavage	HX183201 Triticum aestivum cv. Cranbrook root library Triticum aestivum cDNA clone whxu23047a09, mRNA sequence	1
tae-miR171a	HX151233.1	2.5	16.135	1	21	567	587	UGAUUGAGCCGUGCCAAUAUC	::::: .::::::..::::	UCUAUUGAUACGGCUUGAUCA	Cleavage	HX151233 Triticum aestivum cv. Halberd root library Triticum aestivum cDNA clone whxs26041g09, mRNA sequence	1
tae-miR171a	HX079275.1	2.5	17.431	1	21	584	604	UGAUUGAGCCGUGCCAAUAUC	::::: .::::::..::::	UCUAUUGAUACGGCUUGAUCA	Cleavage	HX079275 Triticum aestivum cv. Norin 4 leaf library Triticum aestivum cDNA clone whxo11023j05, mRNA sequence	1
tae-miR2275-3p	HX133558.1	2.5	18.041	1	22	282	303	UUUGGUUUCCUCCAAUAUCUCG	.: ::::::::::::...:::	UGCGAUAUUGGAGGAGGUCAAU	Cleavage	HX133558 Triticum aestivum cv. Halberd root library Triticum aestivum cDNA clone whxr21042h12, mRNA sequence	1
tae-miR2275-3p	HX195251.1	2.5	17.552	1	22	463	484	UUUGGUUUCCUCCAAUAUCUCG	: ::::: ::::::::.::::	CCAGAUAACGGAGGAAAUCAAA	Cleavage	HX195251 Triticum aestivum cv. Cranbrook root library Triticum aestivum cDNA clone whxu26053k13, mRNA sequence	1
tae-miR2275-3p	HX136150.1	2.5	18.793	1	22	339	360	UUUGGUUUCCUCCAAUAUCUCG	: :::::::::::.::::	AACUACAUUGGAGGAAAUCAAA	Cleavage	HX136150 Triticum aestivum cv. Halberd root library Triticum aestivum cDNA clone whxr5056j16, mRNA sequence	1
tae-miR2275-3p	HX172390.1	2.5	14.058	1	22	695	716	UUUGGUUUCCUCCAAUAUCUCG	: :::::::::::.::::	AACUACAUUGGAGGAAAUCAAA	Cleavage	HX172390 Triticum aestivum cv. Cranbrook root library Triticum aestivum cDNA clone whxt8057h13, mRNA sequence	1
tae-miR2275-3p	HX128703.1	2.5	14.058	1	22	720	741	UUUGGUUUCCUCCAAUAUCUCG	: :::::::::::.::::	AACUACAUUGGAGGAAAUCAAA	Cleavage	HX128703 Triticum aestivum cv. Halberd root library Triticum aestivum cDNA clone whxr16046d11, mRNA sequence	1
tae-miR2275-3p	HX188614.1	2.5	13.611	1	22	727	748	UUUGGUUUCCUCCAAUAUCUCG	: :::::::::::.::::	AACUACAUUGGAGGAAAUCAAA	Cleavage	HX188614 Triticum aestivum cv. Cranbrook root library Triticum aestivum cDNA clone whxu20092e23, mRNA sequence	1
tae-miR2275-3p	HX185757.1	2.5	13.611	1	22	728	749	UUUGGUUUCCUCCAAUAUCUCG	: :::::::::::.::::	AACUACAUUGGAGGAAAUCAAA	Cleavage	HX185757 Triticum aestivum cv. Cranbrook root library Triticum aestivum cDNA clone whxu28061c13, mRNA sequence	1
tae-miR395b	HX136744.1	2.5	17.044	1	20	342	361	UGAAGUGUUUGGGGGAACUC	::::: :::::: ::::::	CAGUUCACCCAAAAACUUCA	Cleavage	HX136744 Triticum aestivum cv. Halberd root library Triticum aestivum cDNA clone whxr26006k04, mRNA sequence	1
tae-miR399	HX145551.1	2.5	7.087	1	19	443	461	UGCCAAAGGAGAAUUGCCC	::::: ::::::::::::	CGGCAAAUCUCCUUUGGCA	Cleavage	HX145551 Triticum aestivum cv. Halberd root library Triticum aestivum cDNA clone whxs26063b14, mRNA sequence	5
tae-miR5048-5p	HX078200.1	2.5	12.832	1	22	421	442	UUUGCAGGUUUUAGGUCUAAGU	:. :::::.::::.:::: :::	AUCUAGACUUAAAGCCUGGAAA	Cleavage	HX078200 Triticum aestivum cv. Norin 4 leaf library Triticum aestivum cDNA clone whxo7089h21, mRNA sequence	1
tae-miR5048-5p	HX082784.1	2.5	12.832	1	22	421	442	UUUGCAGGUUUUAGGUCUAAGU	:. :::::.::::.:::: :::	AUCUAGACUUAAAGCCUGGAAA	Cleavage	HX082784 Triticum aestivum cv. Norin 4 leaf library Triticum aestivum cDNA clone whxo8051n14, mRNA sequence	1
tae-miR5048-5p	HX075869.1	2.5	10.99	1	22	619	640	UUUGCAGGUUUUAGGUCUAAGU	:. :::::.::::.:::: :::	AUCUAGACUUAAAGCCUGGAAA	Cleavage	HX075869 Triticum aestivum cv. Norin 4 leaf library Triticum aestivum cDNA clone whxo14092e23, mRNA sequence	1
tae-miR5048-5p	HX147556.1	2.5	17.175	1	22	284	305	UUUGCAGGUUUUAGGUCUAAGU	::::..:.::::.:::::.	CAAUAGAUUUGAAACUUGCAAG	Cleavage	HX147556 Triticum aestivum cv. Halberd root library Triticum aestivum cDNA clone whxs12030d07, mRNA sequence	1
tae-miR5048-5p	HX149841.1	2.5	14.618	1	22	250	271	UUUGCAGGUUUUAGGUCUAAGU	:::: :::::.::::.:.:	UGGUAGAACUAAAGCCUGUAGA	Cleavage	HX149841 Triticum aestivum cv. Halberd root library Triticum aestivum cDNA clone rwhxs13027f05, mRNA sequence	1
tae-miR5048-5p	HX164899.1	2.5	14.57	1	22	250	271	UUUGCAGGUUUUAGGUCUAAGU	:::: :::::.::::.:.:	UGGUAGAACUAAAGCCUGUAGA	Cleavage	HX164899 Triticum aestivum cv. Cranbrook root library Triticum aestivum cDNA clone rwhxt16048b12, mRNA sequence	1
tae-miR5049-3p	HX110862.1	2.5	14.771	1	21	247	267	AAUAUGGAUCGGAGGGAGUAC	::::::.:::.:::::::: :	GUACUCUCUCUGAUCCAUAAU	Cleavage	HX110862 Triticum aestivum cv. Norin 4 leaf library Triticum aestivum cDNA clone whxq18061d14, mRNA sequence	1
tae-miR5049-3p	HX138266.1	2.5	18.401	1	21	234	254	AAUAUGGAUCGGAGGGAGUAC	:: .::::.:::::::.::	AGACAUCCUCUGAUCCAUGUU	Cleavage	HX138266 Triticum aestivum cv. Halberd root library Triticum aestivum cDNA clone rwhxr29037l09, mRNA sequence	1
tae-miR5085	HX010893.1	2.5	6.432	1	21	17	37	AAGGACAUUUUUUGUGGCCUG	::::::::::::::: ::	CUUGCCACAAAAAAUGUCGUU	Cleavage	HX010893 Triticum aestivum cv. Chinese Spring root library Triticum aestivum cDNA clone rwhxj19048b12, mRNA sequence	1
tae-miR5085	HX010892.1	2.5	11.722	1	21	70	90	AAGGACAUUUUUUGUGGCCUG	::::::::::::::: ::	CUUGCCACAAAAAAUGUCGUU	Cleavage	HX010892 Triticum aestivum cv. Chinese Spring root library Triticum aestivum cDNA clone rwhxj18048b12, mRNA sequence	1
tae-miR5085	HX011173.1	2.5	11.722	1	21	70	90	AAGGACAUUUUUUGUGGCCUG	::::::::::::::: ::	CUUGCCACAAAAAAUGUCGUU	Cleavage	HX011173 Triticum aestivum cv. Chinese Spring root library Triticum aestivum cDNA clone rwhxj18096b23, mRNA sequence	1
tae-miR5086	HX091402.1	2.5	13.692	1	21	338	358	ACAUUGGUGGAAGGCGUGGUA	:::::: :::::::::.:::	UACCACAACUUCCACCAGUGU	Cleavage	HX091402 Triticum aestivum cv. Norin 4 leaf library Triticum aestivum cDNA clone rwhxp40076e19, mRNA sequence	1
tae-miR5086	HX172015.1	2.5	22.424	1	21	73	93	ACAUUGGUGGAAGGCGUGGUA	.:::.: ::::::::::::	CGCCAUGGCUUCCACCAAUGG	Cleavage	HX172015 Triticum aestivum cv. Cranbrook root library Triticum aestivum cDNA clone whxt14025h06, mRNA sequence	1
tae-miR5086	HX079475.1	2.5	13.456	1	21	429	449	ACAUUGGUGGAAGGCGUGGUA	.:::: ..::::::.:::::	CGCCACAUUUUCCACUAAUGU	Cleavage	HX079475 Triticum aestivum cv. Norin 4 leaf library Triticum aestivum cDNA clone rwhxo16040j11, mRNA sequence	1
tae-miR5086	HX150913.1	2.5	15.219	1	21	63	83	ACAUUGGUGGAAGGCGUGGUA	.:::: :::.:.:::::::	AUUCACGGCUUUCGCCAAUGU	Cleavage	HX150913 Triticum aestivum cv. Halberd root library Triticum aestivum cDNA clone rwhxs3009g02, mRNA sequence	1
tae-miR5175-5p	HX037638.1	2.5	12.716	1	21	21	41	UUCCAAAUUACUCGUCGUGGU	:..:::::::::::: ::::	UCUGCGACGAGUAAUUCGGAA	Cleavage	HX037638 Triticum aestivum cv. Chinese Spring root library Triticum aestivum cDNA clone whxl1069l18, mRNA sequence	1
tae-miR5200	HX174124.1	2.5	20.312	1	21	326	346	UGUAGAUACUCCCUAAGGCUU	::::::: ::::::::::	UUCCCUUAGGAAGUAUCUACA	Translation	HX174124 Triticum aestivum cv. Cranbrook root library Triticum aestivum cDNA clone whxt14088i23, mRNA sequence	1
tae-miR531	HX192937.1	2.5	21.523	1	21	90	110	CGCUCGCCGGAGCAGCGUGCA	:::.:.::::..::.:::::	AGCAUGUUGCUUUGGUGAGCG	Cleavage	HX192937 Triticum aestivum cv. Cranbrook root library Triticum aestivum cDNA clone whxu11056i15, mRNA sequence	1
tae-miR6197-5p	HX163705.1	2.5	12.97	1	21	1	21	UCUGUAAACAAAUGUAGGACG	:::.::.:::: ::::::::	AGUCUUAUAUUUCUUUACAGA	Cleavage	HX163705 Triticum aestivum cv. Cranbrook root library Triticum aestivum cDNA clone rwhxt26048a12, mRNA sequence	1
tae-miR6197-5p	HX026349.1	2.5	12.97	1	21	1	21	UCUGUAAACAAAUGUAGGACG	:::.::.:::: ::::::::	AGUCUUAUAUUUCUUUACAGA	Cleavage	HX026349 Triticum aestivum cv. Chinese Spring shoot library Triticum aestivum cDNA clone rwhxk8087j22, mRNA sequence	1
tae-miR6197-5p	HX026348.1	2.5	12.97	1	21	1	21	UCUGUAAACAAAUGUAGGACG	:::.::.:::: ::::::::	AGUCUUAUAUUUCUUUACAGA	Cleavage	HX026348 Triticum aestivum cv. Chinese Spring shoot library Triticum aestivum cDNA clone rwhxk7087j22, mRNA sequence	1
tae-miR6197-5p	HX128551.1	2.5	22.095	1	21	782	802	UCUGUAAACAAAUGUAGGACG	::.::.::: :::::::::	GCUCUUAUAUUAGUUUACAGA	Translation	HX128551 Triticum aestivum cv. Halberd root library Triticum aestivum cDNA clone whxr16030d08, mRNA sequence	1
tae-miR6197-5p	HX141068.1	2.5	16.219	1	21	196	216	UCUGUAAACAAAUGUAGGACG	::.::.:::: ::::::::	ACUCUUAUAUUUCUUUACAGA	Cleavage	HX141068 Triticum aestivum cv. Halberd root library Triticum aestivum cDNA clone rwhxr20067n17, mRNA sequence	1
tae-miR6197-5p	HX137535.1	2.5	20.337	1	21	304	324	UCUGUAAACAAAUGUAGGACG	::.::.::: :::::::::	ACUCUUAUAUUAGUUUACAGA	Translation	HX137535 Triticum aestivum cv. Halberd root library Triticum aestivum cDNA clone rwhxr1070k19, mRNA sequence	1
tae-miR6197-5p	HX169496.1	2.5	13.922	1	21	339	359	UCUGUAAACAAAUGUAGGACG	::.::.:::: ::::::::	GCUCUUAUAUUUCUUUACAGA	Cleavage	HX169496 Triticum aestivum cv. Cranbrook root library Triticum aestivum cDNA clone whxt26027f05, mRNA sequence	1
tae-miR6197-5p	HX190952.1	2.5	16.225	1	21	32	52	UCUGUAAACAAAUGUAGGACG	::.::::::: :::::.::	GCUCUUACAUUUUUUUACGGA	Cleavage	HX190952 Triticum aestivum cv. Cranbrook root library Triticum aestivum cDNA clone rwhxu6089g22, mRNA sequence	1
tae-miR9653a-3p	HX185224.1	2.5	16.07	1	21	131	151	UUUGAGACUUUGGCCAUGGCC	: :. :::::.::::.:::::	GUCUUUGGCCGAAGUUUCAAA	Cleavage	HX185224 Triticum aestivum cv. Cranbrook root library Triticum aestivum cDNA clone rwhxu5013c02, mRNA sequence	1
tae-miR9653b	HX139918.1	2.5	20.452	1	21	344	364	UGGCCAAGGUCUCUUGAGGCU	: ::::.:::::.:::::...	AACCUCGAGAGAUCUUGGUUG	Cleavage	HX139918 Triticum aestivum cv. Halberd root library Triticum aestivum cDNA clone rwhxr19067m18, mRNA sequence	1
tae-miR9655-3p	HX161356.1	2.5	13.431	1	21	289	309	CAAGGGAAGGAAGUAGCCAAC	:::::: .:::::::..:::	UUUGGCUUUUUCCUUCUUUUG	Cleavage	HX161356 Triticum aestivum cv. Halberd root library Triticum aestivum cDNA clone rwhxs11050o15, mRNA sequence	1
tae-miR9657a-3p	HX157078.1	2.5	23.803	1	21	55	75	UGUGCUUCCUCGUCGAACGGU	::::::::::::.::: :.	CGCGUUCGACGAGGGAGCCCG	Cleavage	HX157078 Triticum aestivum cv. Halberd root library Triticum aestivum cDNA clone whxs18006l04, mRNA sequence	1
tae-miR9657b-5p	HX151384.1	2.5	17.312	1	21	292	312	UUCGUCGGAGAAGCAUGUUGC	::::.::: :::::::::::.	GCAAUAUGAUUCUCCGACGAG	Cleavage	HX151384 Triticum aestivum cv. Halberd root library Triticum aestivum cDNA clone whxs5042g12, mRNA sequence	1
tae-miR9657b-5p	HX154800.1	2.5	18.685	1	21	584	604	UUCGUCGGAGAAGCAUGUUGC	::::. ::::::.:::.:::	CCAACGGGCUUCUUCGAUGAA	Cleavage	HX154800 Triticum aestivum cv. Halberd root library Triticum aestivum cDNA clone rwhxs9024j07, mRNA sequence	1
tae-miR9659-3p	HX141807.1	2.5	20.394	1	22	504	525	UCCAAUGGUUGUUCACGGCAUC	::::: ::::.:::::::::	CAUGCCUGGAACGACCAUUGGA	Cleavage	HX141807 Triticum aestivum cv. Halberd root library Triticum aestivum cDNA clone whxr1033o09, mRNA sequence	1
tae-miR9659-3p	HX061928.1	2.5	18.678	1	22	482	503	UCCAAUGGUUGUUCACGGCAUC	::::::: ::::::::::	CCCUCCGUGAAGAACCAUUGGA	Translation	HX061928 Triticum aestivum cv. Norin 4 leaf library Triticum aestivum cDNA clone whxn5071i17, mRNA sequence	1
tae-miR9666b-3p	HX175793.1	2.5	19.408	1	22	219	240	CGGUUGGGCUGUAUGAUGGCGA	::::::..:::.::.:.::::	GCGCCAUUGUACGGCUCGACCG	Cleavage	HX175793 Triticum aestivum cv. Cranbrook root library Triticum aestivum cDNA clone rwhxt23022k07, mRNA sequence	1
tae-miR9666b-3p	HX165902.1	2.5	7.46	1	22	306	327	CGGUUGGGCUGUAUGAUGGCGA	.:::::::.:::.:::::	CUAUCAUCAUAUAGCUCAACCC	Cleavage	HX165902 Triticum aestivum cv. Cranbrook root library Triticum aestivum cDNA clone rwhxt19030c07, mRNA sequence	1
tae-miR9670-3p	HX131870.1	2.5	13.36	1	21	408	428	AGGUGGAAUACUUGAAGAAGA	:::.::.::::::::...::	ACUUUUUUAAGUAUUCUGUCU	Cleavage	HX131870 Triticum aestivum cv. Halberd root library Triticum aestivum cDNA clone rwhxr6009g02, mRNA sequence	1
tae-miR9674a-5p	HX123183.1	2.5	23.049	1	21	322	342	GCAUCAUCCAUCCUACCAUUC	:.:::: ::::::::::::.	GGAUGGAUGGAUGGAUGAUGU	Cleavage	HX123183 Triticum aestivum cv. Norin 4 leaf library Triticum aestivum cDNA clone whxq16065o17, mRNA sequence	1
tae-miR9674a-5p	HX124234.1	2.5	23.055	1	21	559	579	GCAUCAUCCAUCCUACCAUUC	:.:::: ::::::::::::.	GGAUGGAUGGAUGGAUGAUGU	Cleavage	HX124234 Triticum aestivum cv. Norin 4 leaf library Triticum aestivum cDNA clone whxq16050p16, mRNA sequence	1
tae-miR9678-3p	HX195592.1	2.5	20.021	1	22	433	454	UCUGGCGAGGGACAUACACUGU	::::.:::.:::.:::::	GUUGUGUGUGUUCCUUGCCAGC	Cleavage	HX195592 Triticum aestivum cv. Cranbrook root library Triticum aestivum cDNA clone whxu11070k20, mRNA sequence	1
tae-miR9678-3p	HX114535.1	2.5	20.826	1	22	376	397	UCUGGCGAGGGACAUACACUGU	::::.:::.:::.:::::	GUUGUGUGUGUUCCUUGCCAGC	Cleavage	HX114535 Triticum aestivum cv. Norin 4 leaf library Triticum aestivum cDNA clone whxq25089g22, mRNA sequence	1
tae-miR9678-3p	HX114534.1	2.5	20.826	1	22	381	402	UCUGGCGAGGGACAUACACUGU	::::.:::.:::.:::::	GUUGUGUGUGUUCCUUGCCAGC	Cleavage	HX114534 Triticum aestivum cv. Norin 4 leaf library Triticum aestivum cDNA clone whxq24089g22, mRNA sequence	1
tae-miR9678-3p	HX130946.1	2.5	23.381	1	22	617	638	UCUGGCGAGGGACAUACACUGU	::::.:::.:::.:::::	GUUGUGUGUGUUCCUUGCCAGC	Cleavage	HX130946 Triticum aestivum cv. Halberd root library Triticum aestivum cDNA clone whxr22028f08, mRNA sequence	1
tae-miR9678-3p	HX185193.1	2.5	22.914	1	22	627	648	UCUGGCGAGGGACAUACACUGU	::::.:::.:::.:::::	GUUGUGUGUGUUCCUUGCCAGC	Cleavage	HX185193 Triticum aestivum cv. Cranbrook root library Triticum aestivum cDNA clone whxu2013c02, mRNA sequence	1
tae-miR9773	HX168993.1	2.5	15.839	1	24	187	210	UUUGUUUUUAUGUUAUUUUGUGAA	:.::::::: :::::::..::	AAAAUAAAAUAAAAUAAAAAUGAA	Cleavage	HX168993 Triticum aestivum cv. Cranbrook root library Triticum aestivum cDNA clone rwhxt10076e19, mRNA sequence	1
tae-miR9773	U86027.1	2.5	10.402	1	24	1245	1268	UUUGUUUUUAUGUUAUUUUGUGAA	:. ..:::::: :::::::.:::	AUUCUGAAAUAAAAUAAAAAUAAA	Cleavage	Triticum aestivum low-molecular-weight glutenin storage protein mRNA, complete cds	1
tae-miR9773	U86029.1	2.5	10.402	1	24	1248	1271	UUUGUUUUUAUGUUAUUUUGUGAA	:. ..:::::: :::::::.:::	AUUCUGAAAUAAAAUAAAAAUAAA	Cleavage	Triticum aestivum low-molecular-weight glutenin storage protein mRNA, complete cds	1
tae-miR9773	U86025.1	2.5	12.7	1	24	833	856	UUUGUUUUUAUGUUAUUUUGUGAA	:. ..:::::: :::::::.:::	AUUCUGAAAUAAAAUAAAAAUAAA	Cleavage	Triticum aestivum low-molecular-weight glutenin storage protein mRNA, partial cds	1
tae-miR9773	HX149211.1	2.5	16.255	1	24	188	211	UUUGUUUUUAUGUUAUUUUGUGAA	..::::::: :::::::..::	AAAGUAAAAUAAAAUAAAAAUGAA	Cleavage	HX149211 Triticum aestivum cv. Halberd root library Triticum aestivum cDNA clone rwhxs28060e16, mRNA sequence	1
tae-miR9773	HX167853.1	2.5	13.105	1	24	138	161	UUUGUUUUUAUGUUAUUUUGUGAA	:::::: ::::.:::::..:	AAGCCAAAAUCACAUGAAAACGGA	Cleavage	HX167853 Triticum aestivum cv. Cranbrook root library Triticum aestivum cDNA clone rwhxt29093d21, mRNA sequence	1
tae-miR9773	HX134762.1	2.5	13.105	1	24	128	151	UUUGUUUUUAUGUUAUUUUGUGAA	:::::: ::::.:::::..:	AAGCCAAAAUCACAUGAAAACGGA	Cleavage	HX134762 Triticum aestivum cv. Halberd root library Triticum aestivum cDNA clone rwhxr10040i12, mRNA sequence	1
tae-miR9773	HX124111.1	2.5	13.105	1	24	129	152	UUUGUUUUUAUGUUAUUUUGUGAA	:::::: ::::.:::::..:	AAGCCAAAAUCACAUGAAAACGGA	Cleavage	HX124111 Triticum aestivum cv. Norin 4 leaf library Triticum aestivum cDNA clone rwhxq20049p13, mRNA sequence	1
tae-miR9773	HX089735.1	2.5	10.546	1	24	558	581	UUUGUUUUUAUGUUAUUUUGUGAA	:::::: ::::::::: :::	ACACCAAAAUUACAUAAAAAAAAA	Cleavage	HX089735 Triticum aestivum cv. Norin 4 leaf library Triticum aestivum cDNA clone whxp34062d15, mRNA sequence	1
tae-miR9773	HX099908.1	2.5	12.344	1	24	57	80	UUUGUUUUUAUGUUAUUUUGUGAA	:::::: ::::.:::::..:	AAGCCAAAAUCACAUGAAAACGGA	Cleavage	HX099908 Triticum aestivum cv. Norin 4 leaf library Triticum aestivum cDNA clone rwhxp37086k23, mRNA sequence	1
tae-miR9774	HX176410.1	2.5	17.46	1	22	151	172	CAAGAUAUUGGGUAUUUCUGUC	::::.::..::::::::::	AUCAGAGAUGUCCAAUAUCUUU	Cleavage	HX176410 Triticum aestivum cv. Cranbrook root library Triticum aestivum cDNA clone whxt11070k20, mRNA sequence	1
tae-miR9774	HX165972.1	2.5	14.637	1	22	537	558	CAAGAUAUUGGGUAUUUCUGUC	::::.::..::::::::::	AUCAGAGAUGUCCAAUAUCUUC	Cleavage	HX165972 Triticum aestivum cv. Cranbrook root library Triticum aestivum cDNA clone whxt12045c09, mRNA sequence	1
tae-miR9774	HX138767.1	2.5	14.019	1	22	156	177	CAAGAUAUUGGGUAUUUCUGUC	:.:::.::.:::::::::	ACUUGGAAUGCCUAAUAUCUUG	Cleavage	HX138767 Triticum aestivum cv. Halberd root library Triticum aestivum cDNA clone rwhxr29070l19, mRNA sequence	1
tae-miR9775	HX177457.1	2.5	11.021	1	22	331	352	UGUGCGCAAUAAGAUUUUGCUA	::::.::.:::::::::: :	CCGCAAGAUUUUAUUGCGCAGA	Cleavage	HX177457 Triticum aestivum cv. Cranbrook root library Triticum aestivum cDNA clone whxt26054l16, mRNA sequence	1
tae-miR9777	HX150836.1	2.5	17.193	1	20	767	786	AGCAAACAUAUCUGAGCACA	::::.:..:::.::::::.:	UGUGUUUGGAUGUGUUUGUU	Cleavage	HX150836 Triticum aestivum cv. Halberd root library Triticum aestivum cDNA clone whxs5009g01, mRNA sequence	1
tae-miR9778	HX031895.1	2.5	19.239	1	21	47	67	UGCAUCAUCUCGAACUCGUCG	.:::::: : :::::::::::	UGACGAGCUGGAGAUGAUGCA	Cleavage	HX031895 Triticum aestivum cv. Chinese Spring root library Triticum aestivum cDNA clone whxl4077c17, mRNA sequence	1
tae-miR9778	HX091236.1	2.5	16.451	1	21	413	433	UGCAUCAUCUCGAACUCGUCG	::::: ::::::.::.::.:	GGACGACUUCGAGGUGGUGUA	Cleavage	HX091236 Triticum aestivum cv. Norin 4 leaf library Triticum aestivum cDNA clone whxp14075e17, mRNA sequence	1
tae-miR9778	HX106350.1	2.5	23.594	1	21	158	178	UGCAUCAUCUCGAACUCGUCG	:::::: :::::::::::	CACCGAGUUGGAGAUGAUGCA	Cleavage	HX106350 Triticum aestivum cv. Norin 4 leaf library Triticum aestivum cDNA clone whxp37050p15, mRNA sequence	1
tae-miR9782	HX128346.1	2.5	6.302	1	24	1	24	GUAUUAGGUUGGUCAAAUUGACGA	:::::::::::::::: :	AACAAAAUUUGACCAACCUAAGAA	Cleavage	HX128346 Triticum aestivum cv. Halberd root library Triticum aestivum cDNA clone rwhxr4014d03, mRNA sequence	1
tae-miR1118	HX017775.1	3	15.78	1	23	492	514	CACUACAUUAUGGAAUGGAGGGA	:: ::::.: ::: :::::::::	UCACUCCGUCCCACAAUGUAGUG	Translation	HX017775 Triticum aestivum cv. Chinese Spring root library Triticum aestivum cDNA clone whxj5036m12, mRNA sequence	1
tae-miR1118	HX182653.1	3	15.587	1	23	64	86	CACUACAUUAUGGAAUGGAGGGA	:::::.::::::::.::	AUCGCCCAUUUCAUAAUGUGGUU	Cleavage	HX182653 Triticum aestivum cv. Cranbrook root library Triticum aestivum cDNA clone whxt28081p21, mRNA sequence	1
tae-miR1120b-3p	HX146207.1	3	12.5	1	21	69	89	UUCUUAUAUUGUGGGACAGAG	::: ::::::.:::.:::::	CUCCGUCCCAUAAUGUAAGAU	Cleavage	HX146207 Triticum aestivum cv. Halberd root library Triticum aestivum cDNA clone rwhxs22014c03, mRNA sequence	1
tae-miR1120b-3p	HX157615.1	3	14.101	1	21	100	120	UUCUUAUAUUGUGGGACAGAG	.::::::.:: :::::::::	UUCUGUCUCAAAAUAUAAGAC	Translation	HX157615 Triticum aestivum cv. Halberd root library Triticum aestivum cDNA clone rwhxs11053l14, mRNA sequence	1
tae-miR1120b-3p	HX176643.1	3	8.655	1	21	22	42	UUCUUAUAUUGUGGGACAGAG	::: ::::::.:::.:::::	CUCCGUCCCAUAAUGUAAGAC	Cleavage	HX176643 Triticum aestivum cv. Cranbrook root library Triticum aestivum cDNA clone rwhxt12086k24, mRNA sequence	1
tae-miR1120b-3p	HX122391.1	3	8.758	1	21	16	36	UUCUUAUAUUGUGGGACAGAG	::: ::::::.:::.:::::	CUCCGUCCCAUAAUGUAAGAC	Cleavage	HX122391 Triticum aestivum cv. Norin 4 leaf library Triticum aestivum cDNA clone rwhxq18084n23, mRNA sequence	1
tae-miR1120b-3p	HX049788.1	3	22.867	1	21	41	61	UUCUUAUAUUGUGGGACAGAG	::: ::.:::.:::::::::	CUCCGUUCCAUAAUAUAAGAC	Cleavage	HX049788 Triticum aestivum cv. Chinese Spring shoot library Triticum aestivum cDNA clone rwhxm11049p14, mRNA sequence	1
tae-miR1120b-3p	HX049759.1	3	22.867	1	21	41	61	UUCUUAUAUUGUGGGACAGAG	::: ::.:::.:::::::::	CUCCGUUCCAUAAUAUAAGAC	Cleavage	HX049759 Triticum aestivum cv. Chinese Spring shoot library Triticum aestivum cDNA clone rwhxm12049p13, mRNA sequence	1
tae-miR1120b-3p	HX015688.1	3	17.564	1	21	65	85	UUCUUAUAUUGUGGGACAGAG	:: :::::::.::::::::.	CUAUGUCCCAUAAUAUAAGGC	Cleavage	HX015688 Triticum aestivum cv. Chinese Spring root library Triticum aestivum cDNA clone rwhxj9023j05, mRNA sequence	1
tae-miR1120b-3p	HX015716.1	3	17.473	1	21	56	76	UUCUUAUAUUGUGGGACAGAG	:: :::::::.::::::::.	CUAUGUCCCAUAAUAUAAGGC	Cleavage	HX015716 Triticum aestivum cv. Chinese Spring root library Triticum aestivum cDNA clone rwhxj9023j06, mRNA sequence	1
tae-miR1120b-3p	HX186953.1	3	14.765	1	21	161	181	UUCUUAUAUUGUGGGACAGAG	::: ::::::.:::.:::::	CUCCGUCCCAUAAUGUAAGAC	Cleavage	HX186953 Triticum aestivum cv. Cranbrook root library Triticum aestivum cDNA clone rwhxu26061d13, mRNA sequence	1
tae-miR1120b-3p	HX159251.1	3	17.676	1	21	127	147	UUCUUAUAUUGUGGGACAGAG	::: :::::.:::::::::.	CUCCAUCCCAUAAUAUAAGAG	Cleavage	HX159251 Triticum aestivum cv. Halberd root library Triticum aestivum cDNA clone rwhxs25083m22, mRNA sequence	1
tae-miR1120b-3p	HX010713.1	3	11.295	1	21	19	39	UUCUUAUAUUGUGGGACAGAG	:: :::.::.:::::::::	AUCCGUCUCAUAAUAUAAGAC	Cleavage	HX010713 Triticum aestivum cv. Chinese Spring root library Triticum aestivum cDNA clone rwhxj4031b05, mRNA sequence	1
tae-miR1120b-3p	HX174997.1	3	17.127	1	21	87	107	UUCUUAUAUUGUGGGACAGAG	::: :::::::::::::	CAAGGUCACACAAUAUAAGAA	Cleavage	HX174997 Triticum aestivum cv. Cranbrook root library Triticum aestivum cDNA clone whxt13056j16, mRNA sequence	1
tae-miR1120b-3p	HX152886.1	3	9.298	1	21	148	168	UUCUUAUAUUGUGGGACAGAG	::::: :. ::::::::::	UACUGUCACGGAAUAUAAGAA	Translation	HX152886 Triticum aestivum cv. Halberd root library Triticum aestivum cDNA clone rwhxs16073h18, mRNA sequence	1
tae-miR1120c-5p	HX026090.1	3	18.125	1	21	273	293	UAAUAUAAGAACGUUUUUGAC	:::::::: ::::::::::	AUCAAAAACUAUCUUAUAUUA	Translation	HX026090 Triticum aestivum cv. Chinese Spring shoot library Triticum aestivum cDNA clone whxk20055j13, mRNA sequence	1
tae-miR1120c-5p	HX172411.1	3	9.969	1	21	175	195	UAAUAUAAGAACGUUUUUGAC	:::::: ::::::::.::	ACCAAAAAAGUUCUUAUGUUU	Cleavage	HX172411 Triticum aestivum cv. Cranbrook root library Triticum aestivum cDNA clone rwhxt30057h13, mRNA sequence	1
tae-miR1120c-5p	HX025576.1	3	8.73	1	21	386	406	UAAUAUAAGAACGUUUUUGAC	.::.:.::::::::.:::	GCGGAAGAUGUUCUUAUGUUA	Cleavage	HX025576 Triticum aestivum cv. Chinese Spring shoot library Triticum aestivum cDNA clone whxk6071i18, mRNA sequence	1
tae-miR1120c-5p	HX025577.1	3	8.73	1	21	388	408	UAAUAUAAGAACGUUUUUGAC	.::.:.::::::::.:::	GCGGAAGAUGUUCUUAUGUUA	Cleavage	HX025577 Triticum aestivum cv. Chinese Spring shoot library Triticum aestivum cDNA clone whxk7071i18, mRNA sequence	1
tae-miR1120c-5p	HX129189.1	3	9.969	1	21	167	187	UAAUAUAAGAACGUUUUUGAC	:::::: ::::::::.::	ACCAAAAAAGUUCUUAUGUUU	Cleavage	HX129189 Triticum aestivum cv. Halberd root library Triticum aestivum cDNA clone rwhxr26078d20, mRNA sequence	1
tae-miR1120c-5p	HX189147.1	3	11.484	1	21	182	202	UAAUAUAAGAACGUUUUUGAC	:::::: ::::::::.::	ACCAAAAAAGUUCUUAUGUUU	Cleavage	HX189147 Triticum aestivum cv. Cranbrook root library Triticum aestivum cDNA clone rwhxu15043f09, mRNA sequence	1
tae-miR1120c-5p	HX052199.1	3	22.177	1	21	106	126	UAAUAUAAGAACGUUUUUGAC	.::.:.:: ::::::::::	UAUAAGAGCGCUCUUAUAUUA	Translation	HX052199 Triticum aestivum cv. Norin 4 leaf library Triticum aestivum cDNA clone rwhxn37063b13, mRNA sequence	1
tae-miR1121	HX085642.1	3	21.22	1	22	166	187	AGUAGUGAUCUAAACGCUCUUA	:::::::::::::::::: :.	UAAGAGCGUUUAGAUCACCAUA	Cleavage	HX085642 Triticum aestivum cv. Norin 4 leaf library Triticum aestivum cDNA clone rwhxp20064a16, mRNA sequence	1
tae-miR1121	HX071381.1	3	21.22	1	22	166	187	AGUAGUGAUCUAAACGCUCUUA	:::::::::::::::::: :.	UAAGAGCGUUUAGAUCACCAUA	Cleavage	HX071381 Triticum aestivum cv. Norin 4 leaf library Triticum aestivum cDNA clone rwhxn31050p15, mRNA sequence	1
tae-miR1121	HX190107.1	3	19.131	1	22	308	329	AGUAGUGAUCUAAACGCUCUUA	::::: : :::::::.::::.:	UAAGACCUUUUAGAUUACUAUU	Cleavage	HX190107 Triticum aestivum cv. Cranbrook root library Triticum aestivum cDNA clone rwhxu6010g04, mRNA sequence	1
tae-miR1122a	HX198774.1	3	19.888	1	20	456	475	UAGAUACAUCCGUAUCUAGA	::: :::.:::::::: ::	ACUACAUAUGGAUGUAUAUA	Cleavage	HX198774 Triticum aestivum cv. Cranbrook root library Triticum aestivum cDNA clone whxu28036n12, mRNA sequence	1
tae-miR1122a	HX072054.1	3	21.432	1	20	4	23	UAGAUACAUCCGUAUCUAGA	.:: : :.:::::::::::	CUUAAAAAUGGAUGUAUCUA	Cleavage	HX072054 Triticum aestivum cv. Norin 4 leaf library Triticum aestivum cDNA clone rwhxo11031a05, mRNA sequence	1
tae-miR1122b-3p	HX184247.1	3	10.44	1	21	512	532	AGACUUAUAUGUAGGAACGGA	:::::::: : ::::::::::	UCCGUUCCCAAAUAUAAGUCU	Translation	HX184247 Triticum aestivum cv. Cranbrook root library Triticum aestivum cDNA clone whxu13032b07, mRNA sequence	1
tae-miR1122b-3p	HX169451.1	3	10.44	1	21	512	532	AGACUUAUAUGUAGGAACGGA	:::::::: : ::::::::::	UCCGUUCCCAAAUAUAAGUCU	Translation	HX169451 Triticum aestivum cv. Cranbrook root library Triticum aestivum cDNA clone whxt3012f04, mRNA sequence	1
tae-miR1122b-3p	HX161770.1	3	10.44	1	21	510	530	AGACUUAUAUGUAGGAACGGA	:::::::: : ::::::::::	UCCGUUCCCAAAUAUAAGUCU	Translation	HX161770 Triticum aestivum cv. Halberd root library Triticum aestivum cDNA clone whxs7082o23, mRNA sequence	1
tae-miR1122b-3p	HX129266.1	3	10.44	1	21	510	530	AGACUUAUAUGUAGGAACGGA	:::::::: : ::::::::::	UCCGUUCCCAAAUAUAAGUCU	Translation	HX129266 Triticum aestivum cv. Halberd root library Triticum aestivum cDNA clone whxr3093d22, mRNA sequence	1
tae-miR1122b-3p	HX173313.1	3	10.44	1	21	512	532	AGACUUAUAUGUAGGAACGGA	:::::::: : ::::::::::	UCCGUUCCCAAAUAUAAGUCU	Translation	HX173313 Triticum aestivum cv. Cranbrook root library Triticum aestivum cDNA clone whxt3024i07, mRNA sequence	1
tae-miR1122b-3p	HX166963.1	3	10.44	1	21	507	527	AGACUUAUAUGUAGGAACGGA	:::::::: : ::::::::::	UCCGUUCCCAAAUAUAAGUCU	Translation	HX166963 Triticum aestivum cv. Cranbrook root library Triticum aestivum cDNA clone whxt3014d04, mRNA sequence	1
tae-miR1122b-3p	HX179674.1	3	13.42	1	21	504	524	AGACUUAUAUGUAGGAACGGA	:::::::: : ::::::::::	UCCGUUCCCAAAUAUAAGUCU	Translation	HX179674 Triticum aestivum cv. Cranbrook root library Triticum aestivum cDNA clone whxt1036n12, mRNA sequence	1
tae-miR1122b-3p	HX147709.1	3	10.44	1	21	510	530	AGACUUAUAUGUAGGAACGGA	:::::::: : ::::::::::	UCCGUUCCCAAAUAUAAGUCU	Translation	HX147709 Triticum aestivum cv. Halberd root library Triticum aestivum cDNA clone whxs21045d10, mRNA sequence	1
tae-miR1122b-3p	HX060134.1	3	11.543	1	21	86	106	AGACUUAUAUGUAGGAACGGA	:::::::::: ::: ::::::	UCCGUUCCUAAAUACAAGUCU	Translation	HX060134 Triticum aestivum cv. Norin 4 leaf library Triticum aestivum cDNA clone rwhxn30041h09, mRNA sequence	1
tae-miR1122b-3p	HX105917.1	3	4.792	1	21	15	35	AGACUUAUAUGUAGGAACGGA	:::::::::: :::::::: :	UCCGUUCCUAAAUAUAAGUGU	Translation	HX105917 Triticum aestivum cv. Norin 4 leaf library Triticum aestivum cDNA clone rwhxp26018p07, mRNA sequence	1
tae-miR1122b-3p	HX105918.1	3	6.029	1	21	22	42	AGACUUAUAUGUAGGAACGGA	:::::::::: :::::::: :	UCCGUUCCUAAAUAUAAGUGU	Translation	HX105918 Triticum aestivum cv. Norin 4 leaf library Triticum aestivum cDNA clone rwhxp27018p07, mRNA sequence	1
tae-miR1122b-3p	HX031967.1	3	7.108	1	21	19	39	AGACUUAUAUGUAGGAACGGA	:::::::::: :::::::::	UCCGUUCCUAACUAUAAGUCU	Translation	HX031967 Triticum aestivum cv. Chinese Spring root library Triticum aestivum cDNA clone whxl18078c20, mRNA sequence	1
tae-miR1122b-3p	HX085521.1	3	9.331	1	21	212	232	AGACUUAUAUGUAGGAACGGA	::.:::..:: ::::::::::	UCUGUUUUUAAAUAUAAGUCU	Translation	HX085521 Triticum aestivum cv. Norin 4 leaf library Triticum aestivum cDNA clone rwhxp12063a14, mRNA sequence	1
tae-miR1122b-3p	HX010846.1	3	11.534	1	21	155	175	AGACUUAUAUGUAGGAACGGA	:::::::::: ::: ::::::	UCCGUUCCUAAAUACAAGUCU	Translation	HX010846 Triticum aestivum cv. Chinese Spring root library Triticum aestivum cDNA clone rwhxj7047b10, mRNA sequence	1
tae-miR1122b-3p	HX070330.1	3	11.913	1	21	31	51	AGACUUAUAUGUAGGAACGGA	::: :::::: ::.:::::::	UCCAUUCCUAAAUGUAAGUCU	Translation	HX070330 Triticum aestivum cv. Norin 4 leaf library Triticum aestivum cDNA clone rwhxn13081o21, mRNA sequence	1
tae-miR1122b-3p	HX201581.1	3	13.046	1	21	780	800	AGACUUAUAUGUAGGAACGGA	.:::::::: ::: ::::::	GUCGUUCCUAAAUACAAGUCU	Translation	HX201581 Triticum aestivum cv. Cranbrook root library Triticum aestivum cDNA clone whxu13081p21, mRNA sequence	1
tae-miR1122c-3p	HX089863.1	3	7.429	1	21	38	58	UCUAAUAUUAUGGGACGGAGG	::::::::::::::::: : :	CCUCCGUCCCAUAAUAUAAUA	Cleavage	HX089863 Triticum aestivum cv. Norin 4 leaf library Triticum aestivum cDNA clone rwhxp1077d17, mRNA sequence	1
tae-miR1122c-3p	HX022105.1	3	7.424	1	21	31	51	UCUAAUAUUAUGGGACGGAGG	::::::::::::::::: : :	CCUCCGUCCCAUAAUAUAAUA	Cleavage	HX022105 Triticum aestivum cv. Chinese Spring shoot library Triticum aestivum cDNA clone rwhxk14061d13, mRNA sequence	1
tae-miR1122c-3p	HX151512.1	3	22.539	1	21	52	72	UCUAAUAUUAUGGGACGGAGG	:::::::::::::::: :: :	CCUCCGUCCCAUAAUAGUACA	Cleavage	HX151512 Triticum aestivum cv. Halberd root library Triticum aestivum cDNA clone rwhxs3057g14, mRNA sequence	1
tae-miR1122c-3p	HX049775.1	3	14.991	1	21	320	340	UCUAAUAUUAUGGGACGGAGG	:.::.:::::.::::.: :::	CUUCUGUCCCGUAAUGUAAGA	Cleavage	HX049775 Triticum aestivum cv. Chinese Spring shoot library Triticum aestivum cDNA clone whxm11049p14, mRNA sequence	1
tae-miR1122c-3p	HX049744.1	3	15.265	1	21	326	346	UCUAAUAUUAUGGGACGGAGG	:.::.:::::.::::.: :::	CUUCUGUCCCGUAAUGUAAGA	Cleavage	HX049744 Triticum aestivum cv. Chinese Spring shoot library Triticum aestivum cDNA clone whxm12049p13, mRNA sequence	1
tae-miR1122c-3p	HX049743.1	3	16.958	1	21	326	346	UCUAAUAUUAUGGGACGGAGG	:.::.:::::.::::.: :::	CUUCUGUCCCGUAAUGUAAGA	Cleavage	HX049743 Triticum aestivum cv. Chinese Spring shoot library Triticum aestivum cDNA clone whxm11049p13, mRNA sequence	1
tae-miR1122c-3p	HX169367.1	3	19.67	1	21	319	339	UCUAAUAUUAUGGGACGGAGG	: :.: : :::::::.:::::	CAUUCAUGCCAUAAUGUUAGA	Cleavage	HX169367 Triticum aestivum cv. Cranbrook root library Triticum aestivum cDNA clone rwhxt23011f02, mRNA sequence	1
tae-miR1123	HX081714.1	3	18.894	1	23	49	71	UCCGUGAGACCUGGUCUCAUAGA	::::: .:::::::: ::::	CAAAUGAGUUCAGGUCUCUCGGA	Cleavage	HX081714 Triticum aestivum cv. Norin 4 leaf library Triticum aestivum cDNA clone whxo14019m06, mRNA sequence	1
tae-miR1123	HX167660.1	3	17.178	1	23	319	341	UCCGUGAGACCUGGUCUCAUAGA	::::: .:::::::: ::::	CAAAUGAGUUCAGGUCUCUCGGA	Cleavage	HX167660 Triticum aestivum cv. Cranbrook root library Triticum aestivum cDNA clone whxt15077d18, mRNA sequence	1
tae-miR1123	HX165177.1	3	17.178	1	23	317	339	UCCGUGAGACCUGGUCUCAUAGA	::::: .:::::::: ::::	CAAAUGAGUUCAGGUCUCUCGGA	Cleavage	HX165177 Triticum aestivum cv. Cranbrook root library Triticum aestivum cDNA clone whxt15079b18, mRNA sequence	1
tae-miR1123	HX047133.1	3	20.663	1	23	13	35	UCCGUGAGACCUGGUCUCAUAGA	: .::. ::::::::::.:::	CCCGUGGUUCCAGGUCUCAUGGA	Cleavage	HX047133 Triticum aestivum cv. Chinese Spring shoot library Triticum aestivum cDNA clone whxm2022l07, mRNA sequence	1
tae-miR1127a	HX084811.1	3	21.094	1	19	34	52	UCCUUCCGUUCGGAAUUAC	:: :::::.:::::.:::	AUAUUUCCGGACGGAGGGA	Cleavage	HX084811 Triticum aestivum cv. Norin 4 leaf library Triticum aestivum cDNA clone rwhxp28015a02, mRNA sequence	1
tae-miR1127a	HX179752.1	3	15.197	1	19	592	610	UCCUUCCGUUCGGAAUUAC	:::: ::.:::.::..:::	GUAAAUCUGAAUGGGGGGA	Cleavage	HX179752 Triticum aestivum cv. Cranbrook root library Triticum aestivum cDNA clone rwhxt16051n13, mRNA sequence	1
tae-miR1127b-3p	HX148462.1	3	20.512	1	21	13	33	ACAAGUAUUUCUGGACGGAGG	:::::: .:.::::::::::	CCUCCGCUCGGAAAUACUUGG	Cleavage	HX148462 Triticum aestivum cv. Halberd root library Triticum aestivum cDNA clone rwhxs7011e01, mRNA sequence	1
tae-miR1127b-3p	HX129780.1	3	15.831	1	21	52	72	ACAAGUAUUUCUGGACGGAGG	::::: :::.::: :::::::	CCUCCAUCCGGAAUUACUUGU	Cleavage	HX129780 Triticum aestivum cv. Halberd root library Triticum aestivum cDNA clone rwhxr21028e08, mRNA sequence	1
tae-miR1127b-3p	HX190938.1	3	8.157	1	21	722	742	ACAAGUAUUUCUGGACGGAGG	.::.: :::: ::::::::::	UCUUCUUCCACAAAUACUUGU	Translation	HX190938 Triticum aestivum cv. Cranbrook root library Triticum aestivum cDNA clone rwhxu17089g22, mRNA sequence	1
tae-miR1127b-3p	HX152420.1	3	17.665	1	21	519	539	ACAAGUAUUUCUGGACGGAGG	:: . :::::::.::::::::	CCAUGGUCCAGAGAUACUUGU	Cleavage	HX152420 Triticum aestivum cv. Halberd root library Triticum aestivum cDNA clone whxs17041h09, mRNA sequence	1
tae-miR1127b-3p	HX094759.1	3	9.183	1	21	225	245	ACAAGUAUUUCUGGACGGAGG	..::.:: ::::::::::::	UUUCUGUAAAGAAAUACUUGU	Cleavage	HX094759 Triticum aestivum cv. Norin 4 leaf library Triticum aestivum cDNA clone rwhxp31025h05, mRNA sequence	1
tae-miR1127b-3p	HX152326.1	3	18.334	1	21	183	203	ACAAGUAUUUCUGGACGGAGG	:: :: :::::.::.:::::	ACUGCGCCCAGAGAUGCUUGU	Cleavage	HX152326 Triticum aestivum cv. Halberd root library Triticum aestivum cDNA clone whxs29026h07, mRNA sequence	1
tae-miR1128	HX184404.1	3	17.007	1	21	455	476	UACUACUCCCUCCG-UCCGAAA	::::::: :::::::::::::	UUUCGGAACGGAGGGAGUAGUU	Cleavage	HX184404 Triticum aestivum cv. Cranbrook root library Triticum aestivum cDNA clone whxu26047b10, mRNA sequence	1
tae-miR1128	HX194267.1	3	13.989	1	21	265	285	UACUACUCCCUCCGUCCGAAA	:::. :::::::: :::::::	UUUUAGACGGAGGAAGUAGUA	Cleavage	HX194267 Triticum aestivum cv. Cranbrook root library Triticum aestivum cDNA clone rwhxu4071j17, mRNA sequence	1
tae-miR1128	HX113344.1	3	20.495	1	21	65	86	UACUACUCCCUCCG-UCCGAAA	::: ::: ::::::::::::::	UUUAGGAACGGAGGGAGUAGUA	Cleavage	HX113344 Triticum aestivum cv. Norin 4 leaf library Triticum aestivum cDNA clone whxq16076f20, mRNA sequence	1
tae-miR1128	HX188239.1	3	21.319	1	21	592	613	UACUACUCCCUCCG-UCCGAAA	::: ::: ::::::::::::::	UUUAGGAACGGAGGGAGUAGUA	Cleavage	HX188239 Triticum aestivum cv. Cranbrook root library Triticum aestivum cDNA clone rwhxu2060e15, mRNA sequence	1
tae-miR1128	HX194201.1	3	16.53	1	21	54	74	UACUACUCCCUCCGUCCGAAA	:: .: :.:::::::::::::	UUGUGAAUGGAGGGAGUAGUA	Cleavage	HX194201 Triticum aestivum cv. Cranbrook root library Triticum aestivum cDNA clone rwhxu14056j16, mRNA sequence	1
tae-miR1128	HX183115.1	3	12.9	1	21	100	120	UACUACUCCCUCCGUCCGAAA	::::::::::::::::	ACUGUGACGGAGGGAGUAGUA	Cleavage	HX183115 Triticum aestivum cv. Cranbrook root library Triticum aestivum cDNA clone rwhxu14032a07, mRNA sequence	1
tae-miR1128	HX197716.1	3	15.648	1	21	121	141	UACUACUCCCUCCGUCCGAAA	:::::::.::::: ::::	ACGCGGACGGGGGGAGGAGUA	Cleavage	HX197716 Triticum aestivum cv. Cranbrook root library Triticum aestivum cDNA clone rwhxu5051m14, mRNA sequence	1
tae-miR1128	HX190327.1	3	15.648	1	21	152	172	UACUACUCCCUCCGUCCGAAA	:::::::.::::: ::::	ACGCGGACGGGGGGAGGAGUA	Cleavage	HX190327 Triticum aestivum cv. Cranbrook root library Triticum aestivum cDNA clone rwhxu20041g09, mRNA sequence	1
tae-miR1130a	HX163371.1	3	21.209	1	23	1	23	CCUCCGUCUCGUAAUGUAAGACG	:::::::.::::.:. :::::::	CGUCUUAUAUUAUGGAACGGAGG	Cleavage	HX163371 Triticum aestivum cv. Cranbrook root library Triticum aestivum cDNA clone whxt30031a06, mRNA sequence	1
tae-miR1130a	HX152635.1	3	15.06	1	23	28	50	CCUCCGUCUCGUAAUGUAAGACG	:::::.::::.:.::: ::::	GUUCUUAUAUUAUGGGACAGAGG	Cleavage	HX152635 Triticum aestivum cv. Halberd root library Triticum aestivum cDNA clone rwhxs16057h13, mRNA sequence	1
tae-miR1130a	HX152983.1	3	18.503	1	23	33	55	CCUCCGUCUCGUAAUGUAAGACG	:::::.::::.:.::: ::::	GUUCUUAUAUUAUGGGACAGAGG	Cleavage	HX152983 Triticum aestivum cv. Halberd root library Triticum aestivum cDNA clone rwhxs1074h20, mRNA sequence	1
tae-miR1130a	HX199860.1	3	22.902	1	23	54	76	CCUCCGUCUCGUAAUGUAAGACG	:::::.::::.:.:::::: :	AUUCUUAUAUUAUGGGACGGACG	Cleavage	HX199860 Triticum aestivum cv. Cranbrook root library Triticum aestivum cDNA clone rwhxu24033o10, mRNA sequence	1
tae-miR1130a	HX173729.1	3	10.599	1	23	744	766	CCUCCGUCUCGUAAUGUAAGACG	:::::.::::.:.::: ::::	ACUCUUAUAUUAUGGGACAGAGG	Cleavage	HX173729 Triticum aestivum cv. Cranbrook root library Triticum aestivum cDNA clone whxt3056i15, mRNA sequence	1
tae-miR1130a	HX018378.1	3	11.084	1	23	61	83	CCUCCGUCUCGUAAUGUAAGACG	:.:::.::::.:.::.::::	ACUUUUAUAUUAUGGGAUGGAGC	Cleavage	HX018378 Triticum aestivum cv. Chinese Spring root library Triticum aestivum cDNA clone rwhxj16036n12, mRNA sequence	1
tae-miR1130a	HX145049.1	3	11.587	1	23	37	59	CCUCCGUCUCGUAAUGUAAGACG	:.:::.::::.:.::.::::	ACUUUUAUAUUAUGGGAUGGAGC	Cleavage	HX145049 Triticum aestivum cv. Halberd root library Triticum aestivum cDNA clone rwhxs19016b03, mRNA sequence	1
tae-miR1130a	HX059620.1	3	17.056	1	20	1	20	CCUCCGUCUCGUAAUGUAAG	:::.::: .:.::::::::	AUUAUAUUUUGGGACGGAGG	Cleavage	HX059620 Triticum aestivum cv. Norin 4 leaf library Triticum aestivum cDNA clone rwhxn10009h01, mRNA sequence	1
tae-miR1130b-3p	HX182330.1	3	18.528	1	21	283	303	UCUUAUAUUAUGGGACGGAGG	::::::: .:: :::::::::	CCUCCGUAUCAAAAUAUAAGA	Translation	HX182330 Triticum aestivum cv. Cranbrook root library Triticum aestivum cDNA clone whxt20050p15, mRNA sequence	1
tae-miR1130b-3p	HX193110.1	3	10.407	1	21	77	97	UCUUAUAUUAUGGGACGGAGG	::: ::::::: :::.:::::	CCUACGUCCCAAAAUGUAAGA	Translation	HX193110 Triticum aestivum cv. Cranbrook root library Triticum aestivum cDNA clone rwhxu14071i18, mRNA sequence	1
tae-miR1130b-3p	HX190980.1	3	21.239	1	21	4	24	UCUUAUAUUAUGGGACGGAGG	::::::: .:: :::::::::	CCUCCGUAUCAAAAUAUAAGA	Translation	HX190980 Triticum aestivum cv. Cranbrook root library Triticum aestivum cDNA clone rwhxu10090g23, mRNA sequence	1
tae-miR1130b-3p	HX079336.1	3	19.339	1	21	113	133	UCUUAUAUUAUGGGACGGAGG	::: :::.::: :::::::::	CCUGCGUUCCACAAUAUAAGA	Translation	HX079336 Triticum aestivum cv. Norin 4 leaf library Triticum aestivum cDNA clone rwhxo23023j06, mRNA sequence	1
tae-miR1130b-3p	HX109159.1	3	14.908	1	21	518	538	UCUUAUAUUAUGGGACGGAGG	:::: .::::.:::::::	UAACCGUGUCAUAGUAUAAGA	Cleavage	HX109159 Triticum aestivum cv. Norin 4 leaf library Triticum aestivum cDNA clone whxq3013c01, mRNA sequence	1
tae-miR1133	HX200230.1	3	22.576	1	22	544	565	CAUAUACUCCCUCCGUCCGAAA	:::::::::::::::::::.	UUUCGGACGGAGGGAGUAUGAU	Cleavage	HX200230 Triticum aestivum cv. Cranbrook root library Triticum aestivum cDNA clone whxu20065o18, mRNA sequence	1
tae-miR1133	HX015829.1	3	17.971	1	22	36	56	CAUAUACUCCCUCCGUCCGAAA	::::::::::::: ::::::::	UUUCGGACGGAGG-AGUAUAUG	Cleavage	HX015829 Triticum aestivum cv. Chinese Spring root library Triticum aestivum cDNA clone whxj3040j11, mRNA sequence	1
tae-miR1133	HX013015.1	3	15.99	1	22	4	25	CAUAUACUCCCUCCGUCCGAAA	::: :::.:::::::::::.:	UUUGGGAUGGAGGGAGUAUGUC	Cleavage	HX013015 Triticum aestivum cv. Chinese Spring root library Triticum aestivum cDNA clone whxj7092e24, mRNA sequence	1
tae-miR1133	HX073789.1	3	11.778	1	22	111	133	CAUAUACUCCCUCCG-UCCGAAA	::: ::: :::::::::::::::	UUUGGGAACGGAGGGAGUAUAUG	Cleavage	HX073789 Triticum aestivum cv. Norin 4 leaf library Triticum aestivum cDNA clone rwhxo9030c08, mRNA sequence	1
tae-miR1133	HX180957.1	3	19.548	1	22	244	265	CAUAUACUCCCUCCGUCCGAAA	::: : :::::::::::::::	UUUGGAACGGAGGGAGUAUAUU	Cleavage	HX180957 Triticum aestivum cv. Cranbrook root library Triticum aestivum cDNA clone whxt15049o13, mRNA sequence	1
tae-miR1133	HX105904.1	3	21.036	1	22	129	150	CAUAUACUCCCUCCGUCCGAAA	:: .:::::::::::::: ::	UUCUGGACGGAGGGAGUACAUU	Cleavage	HX105904 Triticum aestivum cv. Norin 4 leaf library Triticum aestivum cDNA clone rwhxp10018p07, mRNA sequence	1
tae-miR1133	HX105905.1	3	21.036	1	22	131	152	CAUAUACUCCCUCCGUCCGAAA	:: .:::::::::::::: ::	UUCUGGACGGAGGGAGUACAUU	Cleavage	HX105905 Triticum aestivum cv. Norin 4 leaf library Triticum aestivum cDNA clone rwhxp11018p07, mRNA sequence	1
tae-miR1133	HX156457.1	3	18.793	1	22	69	90	CAUAUACUCCCUCCGUCCGAAA	:: .:::::::::::::: ::	UUCUGGACGGAGGGAGUACAUU	Cleavage	HX156457 Triticum aestivum cv. Halberd root library Triticum aestivum cDNA clone rwhxs7054k15, mRNA sequence	1
tae-miR1133	HX099678.1	3	23.046	1	22	141	162	CAUAUACUCCCUCCGUCCGAAA	:: ::::::::::::::: .:	UUCCGGACGGAGGGAGUAAGUA	Cleavage	HX099678 Triticum aestivum cv. Norin 4 leaf library Triticum aestivum cDNA clone rwhxp3070k19, mRNA sequence	1
tae-miR1133	HX147908.1	3	14.553	1	22	587	608	CAUAUACUCCCUCCGUCCGAAA	: :. ::::::::::::::: :	UGUUUGACGGAGGGAGUAUAAG	Cleavage	HX147908 Triticum aestivum cv. Halberd root library Triticum aestivum cDNA clone whxs8061d14, mRNA sequence	1
tae-miR1133	HX105681.1	3	13.925	1	22	53	74	CAUAUACUCCCUCCGUCCGAAA	:: : :::::::::::::::	UUACUAACGGAGGGAGUAUAUA	Cleavage	HX105681 Triticum aestivum cv. Norin 4 leaf library Triticum aestivum cDNA clone rwhxp23002p03, mRNA sequence	1
tae-miR1133	HX148959.1	3	14.293	1	22	23	44	CAUAUACUCCCUCCGUCCGAAA	: : :::: ::::::::::::	UAUGGGACAGAGGGAGUAUAUU	Cleavage	HX148959 Triticum aestivum cv. Halberd root library Triticum aestivum cDNA clone rwhxs3044e11, mRNA sequence	1
tae-miR1133	HX005975.1	3	15.923	1	22	57	78	CAUAUACUCCCUCCGUCCGAAA	:: : :::::::::::::::	UUACUAACGGAGGGAGUAUAUA	Cleavage	HX005975 Triticum aestivum cv. Chinese Spring shoot library Triticum aestivum cDNA clone rwhxi14040j12, mRNA sequence	1
tae-miR1133	HX152967.1	3	17.325	1	22	727	748	CAUAUACUCCCUCCGUCCGAAA	: : :::::::::::::::	ACUGGAACGGAGGGAGUAUAUU	Cleavage	HX152967 Triticum aestivum cv. Halberd root library Triticum aestivum cDNA clone whxs2074h20, mRNA sequence	1
tae-miR1133	HX194949.1	3	16.795	1	22	667	688	CAUAUACUCCCUCCGUCCGAAA	: : :::::::::::::::	ACUGGAACGGAGGGAGUAUAUU	Cleavage	HX194949 Triticum aestivum cv. Cranbrook root library Triticum aestivum cDNA clone whxu12022k07, mRNA sequence	1
tae-miR1134	HX063076.1	3	6.599	1	24	485	508	CAACAACAACAAGAAGAAGAAGAU	:.::::::::::: :::: ::::	UUUUUCUUCUUCUUAUUGUCGUUG	Translation	HX063076 Triticum aestivum cv. Norin 4 leaf library Triticum aestivum cDNA clone whxn30055j13, mRNA sequence	1
tae-miR1134	HX091786.1	3	16.712	1	24	21	44	CAACAACAACAAGAAGAAGAAGAU	::.: :::::: :::::::: :::	AUUUCCUUCUUGUUGUUGUUCUUG	Cleavage	HX091786 Triticum aestivum cv. Norin 4 leaf library Triticum aestivum cDNA clone whxp5011f02, mRNA sequence	1
tae-miR1134	HX187577.1	3	9.697	1	24	427	450	CAACAACAACAAGAAGAAGAAGAU	::: :::::::::::: :: :::	UUCUCCUUCUUCUUGUUCUUCUUG	Cleavage	HX187577 Triticum aestivum cv. Cranbrook root library Triticum aestivum cDNA clone whxu21011e02, mRNA sequence	1
tae-miR1134	HX165450.1	3	9.697	1	24	421	444	CAACAACAACAAGAAGAAGAAGAU	::: :::::::::::: :: :::	UUCUCCUUCUUCUUGUUCUUCUUG	Cleavage	HX165450 Triticum aestivum cv. Cranbrook root library Triticum aestivum cDNA clone whxt28096b23, mRNA sequence	1
tae-miR1134	HX170513.1	3	9.697	1	24	403	426	CAACAACAACAAGAAGAAGAAGAU	::: :::::::::::: :: :::	UUCUCCUUCUUCUUGUUCUUCUUG	Cleavage	HX170513 Triticum aestivum cv. Cranbrook root library Triticum aestivum cDNA clone whxt10009g01, mRNA sequence	1
tae-miR1134	HX174756.1	3	9.697	1	24	403	426	CAACAACAACAAGAAGAAGAAGAU	::: :::::::::::: :: :::	UUCUCCUUCUUCUUGUUCUUCUUG	Cleavage	HX174756 Triticum aestivum cv. Cranbrook root library Triticum aestivum cDNA clone whxt6040j11, mRNA sequence	1
tae-miR1134	HX195804.1	3	9.697	1	24	412	435	CAACAACAACAAGAAGAAGAAGAU	::: :::::::::::: :: :::	UUCUCCUUCUUCUUGUUCUUCUUG	Cleavage	HX195804 Triticum aestivum cv. Cranbrook root library Triticum aestivum cDNA clone whxu2086k24, mRNA sequence	1
tae-miR1134	HX160554.1	3	10.245	1	24	202	225	CAACAACAACAAGAAGAAGAAGAU	::: ::::::::::::: :: ::	UUCUCCUUCUUCUUGUUGCUGCUG	Cleavage	HX160554 Triticum aestivum cv. Halberd root library Triticum aestivum cDNA clone rwhxs30084n23, mRNA sequence	1
tae-miR1134	HX031775.1	3	15.244	1	24	179	202	CAACAACAACAAGAAGAAGAAGAU	::.::::::::::: :::::	CCAUUUUUCUUCUUGUUAUUGUUU	Cleavage	HX031775 Triticum aestivum cv. Chinese Spring root library Triticum aestivum cDNA clone whxl2046c12, mRNA sequence	1
tae-miR1134	HX171599.1	3	14.816	1	24	440	463	CAACAACAACAAGAAGAAGAAGAU	.::: :.::::::::::::: :	UAUUUCCUUUUCUUGUUGUUGUGG	Cleavage	HX171599 Triticum aestivum cv. Cranbrook root library Triticum aestivum cDNA clone rwhxt7089g21, mRNA sequence	1
tae-miR1135	HX149052.1	3	18.432	1	24	94	117	CUGCGACAAGUAAUUCCGAACGGA	::: :::::::::: :::::::.	UCCCUUCGGAAUUAAUUGUCGCGA	Translation	HX149052 Triticum aestivum cv. Halberd root library Triticum aestivum cDNA clone rwhxs25059e13, mRNA sequence	1
tae-miR1135	HX174073.1	3	23.523	1	24	36	59	CUGCGACAAGUAAUUCCGAACGGA	:: : :::::::::::::::	UAGGUCCAAAAUUACUUGUCGCAG	Cleavage	HX174073 Triticum aestivum cv. Cranbrook root library Triticum aestivum cDNA clone whxt20087i22, mRNA sequence	1
tae-miR1137a	HX185352.1	3	15.259	1	20	3	22	UAGUACAAAGUUGAGUCAUC	:::::: ::::::: ::.::	GAUGACCCAACUUUAUAUUA	Cleavage	HX185352 Triticum aestivum cv. Cranbrook root library Triticum aestivum cDNA clone rwhxu1029c05, mRNA sequence	1
tae-miR1137a	HX130987.1	3	19.209	1	20	3	22	UAGUACAAAGUUGAGUCAUC	.:::.:.:: :::::::::	AGUGAUUUAAGUUUGUACUA	Translation	HX130987 Triticum aestivum cv. Halberd root library Triticum aestivum cDNA clone whxr10043f09, mRNA sequence	1
tae-miR1137a	HX084832.1	3	9.916	1	20	70	89	UAGUACAAAGUUGAGUCAUC	::::. .::.:::::.:::	AAUGAUGUAAUUUUGUGCUA	Cleavage	HX084832 Triticum aestivum cv. Norin 4 leaf library Triticum aestivum cDNA clone whxp28016a03, mRNA sequence	1
tae-miR1137b-5p	HX171845.1	3	12.866	1	21	6	26	UCCGUUCCAGAAUAGAUGACC	:: :::::::.:: ::::::	AGUAAUCUAUUUUGAAACGGA	Cleavage	HX171845 Triticum aestivum cv. Cranbrook root library Triticum aestivum cDNA clone rwhxt22009h02, mRNA sequence	1
tae-miR1137b-5p	HX131195.1	3	18.936	1	21	149	169	UCCGUUCCAGAAUAGAUGACC	:::::::::::: :::: :	UUUCAUCUAUUCUGAAACGAA	Cleavage	HX131195 Triticum aestivum cv. Halberd root library Triticum aestivum cDNA clone whxr15059f13, mRNA sequence	1
tae-miR1137b-5p	HX132377.1	3	18.936	1	21	376	396	UCCGUUCCAGAAUAGAUGACC	:::::::::::: :::: :	UUUCAUCUAUUCUGAAACGAA	Cleavage	HX132377 Triticum aestivum cv. Halberd root library Triticum aestivum cDNA clone whxr15057g13, mRNA sequence	1
tae-miR1137b-5p	HX152638.1	3	17.855	1	21	51	71	UCCGUUCCAGAAUAGAUGACC	: :: .::::.:::::::::	AGACACUUAUUUUGGAACGGA	Cleavage	HX152638 Triticum aestivum cv. Halberd root library Triticum aestivum cDNA clone rwhxs19057h13, mRNA sequence	1
tae-miR1137b-5p	HX043865.1	3	16.576	1	21	244	264	UCCGUUCCAGAAUAGAUGACC	:.::. .::::::::.:::	CCUUAUUGGUUCUGGAAUGGA	Cleavage	HX043865 Triticum aestivum cv. Chinese Spring shoot library Triticum aestivum cDNA clone whxm1092f24, mRNA sequence	1
tae-miR1137b-5p	HX185661.1	3	19.267	1	21	588	608	UCCGUUCCAGAAUAGAUGACC	:.::. .::::::::.:::	CCUUAUUGGUUCUGGAAUGGA	Cleavage	HX185661 Triticum aestivum cv. Cranbrook root library Triticum aestivum cDNA clone whxu7046c11, mRNA sequence	1
tae-miR1137b-5p	HX148196.1	3	16.93	1	21	709	729	UCCGUUCCAGAAUAGAUGACC	:.::. .::::::::.:::	CCUUAUUGGUUCUGGAAUGGA	Cleavage	HX148196 Triticum aestivum cv. Halberd root library Triticum aestivum cDNA clone whxs3078d20, mRNA sequence	1
tae-miR1137b-5p	HX115286.1	3	12.285	1	21	120	140	UCCGUUCCAGAAUAGAUGACC	: ::: :::.::::::::.	UAUAAUCAAUUUUGGAACGGG	Cleavage	HX115286 Triticum aestivum cv. Norin 4 leaf library Triticum aestivum cDNA clone rwhxq11057h14, mRNA sequence	1
tae-miR1137b-5p	HX119803.1	3	12.285	1	21	120	140	UCCGUUCCAGAAUAGAUGACC	: ::: :::.::::::::.	UAUAAUCAAUUUUGGAACGGG	Cleavage	HX119803 Triticum aestivum cv. Norin 4 leaf library Triticum aestivum cDNA clone rwhxq17054l16, mRNA sequence	1
tae-miR1137b-5p	HX146258.1	3	11.652	1	21	140	160	UCCGUUCCAGAAUAGAUGACC	: ::: :::.::::::::.	UAUAAUCAAUUUUGGAACGGG	Cleavage	HX146258 Triticum aestivum cv. Halberd root library Triticum aestivum cDNA clone rwhxs23014c04, mRNA sequence	1
tae-miR156	HX173968.1	3	17.986	1	21	533	553	UGACAGAAGAGAGUGAGCACA	::.:.:::::: :.:::::	AUUGUUUACUCUCGUUUGUCA	Cleavage	HX173968 Triticum aestivum cv. Cranbrook root library Triticum aestivum cDNA clone whxt16072i20, mRNA sequence	1
tae-miR156	HX143536.1	3	17.986	1	21	531	551	UGACAGAAGAGAGUGAGCACA	::.:.:::::: :.:::::	AUUGUUUACUCUCGUUUGUCA	Cleavage	HX143536 Triticum aestivum cv. Halberd root library Triticum aestivum cDNA clone whxr22066p20, mRNA sequence	1
tae-miR159a	HX108599.1	3	14.093	1	21	322	342	UUUGGAUUGAAGGGAGCUCUG	.: ::.:::.::::::::::	UAUAGUUCCUUUCAAUCCAAU	Cleavage	HX108599 Triticum aestivum cv. Norin 4 leaf library Triticum aestivum cDNA clone rwhxq29063b13, mRNA sequence	1
tae-miR159a	HX061200.1	3	16.852	1	21	476	496	UUUGGAUUGAAGGGAGCUCUG	.: ::.::::::::::::.:	UAUAGUUCCCUUCAAUCCGAU	Cleavage	HX061200 Triticum aestivum cv. Norin 4 leaf library Triticum aestivum cDNA clone rwhxn16008i04, mRNA sequence	1
tae-miR159a	HX170225.1	3	6.126	1	21	639	659	UUUGGAUUGAAGGGAGCUCUG	::::::..:::::::.: ::	AAGAGCUUUCUUCAAUUCCAA	Cleavage	HX170225 Triticum aestivum cv. Cranbrook root library Triticum aestivum cDNA clone whxt20076f19, mRNA sequence	1
tae-miR159a	HX138873.1	3	8.641	1	21	25	46	UUUGGAUUGAAGGGAG-CUCUG	:.::: : ::::::::::::::	CGGAGACACCCUUCAAUCCAAA	Cleavage	HX138873 Triticum aestivum cv. Halberd root library Triticum aestivum cDNA clone rwhxr7085l21, mRNA sequence	1
tae-miR159a	HX176194.1	3	13.633	1	21	624	644	UUUGGAUUGAAGGGAGCUCUG	:::::.:.: ::.::::::	AUGAGCUUCUUCCAGUCCAAA	Translation	HX176194 Triticum aestivum cv. Cranbrook root library Triticum aestivum cDNA clone rwhxt16054k15, mRNA sequence	1
tae-miR159a	HX141166.1	3	13.624	1	21	596	616	UUUGGAUUGAAGGGAGCUCUG	:::::.:.: ::.::::::	AUGAGCUUCUUCCAGUCCAAA	Translation	HX141166 Triticum aestivum cv. Halberd root library Triticum aestivum cDNA clone rwhxr3068n19, mRNA sequence	1
tae-miR159a	HX155034.1	3	17.242	1	21	615	635	UUUGGAUUGAAGGGAGCUCUG	: :::.::::::::..:.:	AUGUGCUUCCUUCAAUUUAGA	Cleavage	HX155034 Triticum aestivum cv. Halberd root library Triticum aestivum cDNA clone whxs5040j12, mRNA sequence	1
tae-miR159b	HX108599.1	3	14.093	1	21	322	342	UUUGGAUUGAAGGGAGCUCUG	.: ::.:::.::::::::::	UAUAGUUCCUUUCAAUCCAAU	Cleavage	HX108599 Triticum aestivum cv. Norin 4 leaf library Triticum aestivum cDNA clone rwhxq29063b13, mRNA sequence	1
tae-miR159b	HX061200.1	3	16.852	1	21	476	496	UUUGGAUUGAAGGGAGCUCUG	.: ::.::::::::::::.:	UAUAGUUCCCUUCAAUCCGAU	Cleavage	HX061200 Triticum aestivum cv. Norin 4 leaf library Triticum aestivum cDNA clone rwhxn16008i04, mRNA sequence	1
tae-miR159b	HX170225.1	3	6.126	1	21	639	659	UUUGGAUUGAAGGGAGCUCUG	::::::..:::::::.: ::	AAGAGCUUUCUUCAAUUCCAA	Cleavage	HX170225 Triticum aestivum cv. Cranbrook root library Triticum aestivum cDNA clone whxt20076f19, mRNA sequence	1
tae-miR159b	HX138873.1	3	8.641	1	21	25	46	UUUGGAUUGAAGGGAG-CUCUG	:.::: : ::::::::::::::	CGGAGACACCCUUCAAUCCAAA	Cleavage	HX138873 Triticum aestivum cv. Halberd root library Triticum aestivum cDNA clone rwhxr7085l21, mRNA sequence	1
tae-miR159b	HX176194.1	3	13.633	1	21	624	644	UUUGGAUUGAAGGGAGCUCUG	:::::.:.: ::.::::::	AUGAGCUUCUUCCAGUCCAAA	Translation	HX176194 Triticum aestivum cv. Cranbrook root library Triticum aestivum cDNA clone rwhxt16054k15, mRNA sequence	1
tae-miR159b	HX141166.1	3	13.624	1	21	596	616	UUUGGAUUGAAGGGAGCUCUG	:::::.:.: ::.::::::	AUGAGCUUCUUCCAGUCCAAA	Translation	HX141166 Triticum aestivum cv. Halberd root library Triticum aestivum cDNA clone rwhxr3068n19, mRNA sequence	1
tae-miR159b	HX155034.1	3	17.242	1	21	615	635	UUUGGAUUGAAGGGAGCUCUG	: :::.::::::::..:.:	AUGUGCUUCCUUCAAUUUAGA	Cleavage	HX155034 Triticum aestivum cv. Halberd root library Triticum aestivum cDNA clone whxs5040j12, mRNA sequence	1
tae-miR164	HX022526.1	3	21.334	1	21	199	219	UGGAGAAGCAGGGCACGUGCA	:: ::::::.:::::::::.	UGGUCGUGCCUUGCUUCUCCG	Cleavage	HX022526 Triticum aestivum cv. Chinese Spring shoot library Triticum aestivum cDNA clone whxk18027e05, mRNA sequence	1
tae-miR164	HX132105.1	3	24.796	1	21	131	151	UGGAGAAGCAGGGCACGUGCA	:: :::: ..:::::::::::	UGAACGUCUUCUGCUUCUCCA	Cleavage	HX132105 Triticum aestivum cv. Halberd root library Triticum aestivum cDNA clone rwhxr25026g07, mRNA sequence	1
tae-miR164	HX161755.1	3	16.832	1	21	368	388	UGGAGAAGCAGGGCACGUGCA	::::..:::::::::::	CAUUCGUGUUCUGCUUCUCCA	Cleavage	HX161755 Triticum aestivum cv. Halberd root library Triticum aestivum cDNA clone whxs20082o23, mRNA sequence	1
tae-miR164	HX136518.1	3	19.77	1	21	711	731	UGGAGAAGCAGGGCACGUGCA	:::::::.: ::::::::	UCGACGUGCCUUUCUUCUCCA	Cleavage	HX136518 Triticum aestivum cv. Halberd root library Triticum aestivum cDNA clone rwhxr24088j23, mRNA sequence	1
tae-miR164	HX114932.1	3	12.085	1	21	561	581	UGGAGAAGCAGGGCACGUGCA	: ::.:: ::.::.::.::::	UUCAUGUACCUUGUUUUUCCA	Cleavage	HX114932 Triticum aestivum cv. Norin 4 leaf library Triticum aestivum cDNA clone whxq12026h07, mRNA sequence	1
tae-miR164	HX161280.1	3	9.397	1	21	412	432	UGGAGAAGCAGGGCACGUGCA	: : .::::..:::::::.::	UCCCUGUGCUUUGCUUCUUCA	Cleavage	HX161280 Triticum aestivum cv. Halberd root library Triticum aestivum cDNA clone whxs11049o14, mRNA sequence	1
tae-miR164	HX152812.1	3	11.771	1	21	783	803	UGGAGAAGCAGGGCACGUGCA	: :.: :::::::::: ::::	UUCGCUUGCCCUGCUUAUCCA	Cleavage	HX152812 Triticum aestivum cv. Halberd root library Triticum aestivum cDNA clone whxs15073h17, mRNA sequence	1
tae-miR164	HX095786.1	3	16.845	1	21	107	127	UGGAGAAGCAGGGCACGUGCA	: : : ::::::::::::::	UCCUCUUGCCCUGCUUCUCCU	Cleavage	HX095786 Triticum aestivum cv. Norin 4 leaf library Triticum aestivum cDNA clone whxp29090h23, mRNA sequence	1
tae-miR164	HX075211.1	3	16.845	1	21	117	137	UGGAGAAGCAGGGCACGUGCA	: : : ::::::::::::::	UCCUCUUGCCCUGCUUCUCCU	Cleavage	HX075211 Triticum aestivum cv. Norin 4 leaf library Triticum aestivum cDNA clone whxo12012e04, mRNA sequence	1
tae-miR167b	HX062210.1	3	22.072	1	21	98	118	UGAAGCUGACAGCAUGAUCUA	::.:. ::::::..::::::	GAGGUUCUGCUGUUGGCUUCA	Cleavage	HX062210 Triticum aestivum cv. Norin 4 leaf library Triticum aestivum cDNA clone whxn31087i22, mRNA sequence	1
tae-miR167b	HX131538.1	3	20.781	1	21	185	205	UGAAGCUGACAGCAUGAUCUA	:::::::.:::..:::: :	CCGAUCAUGUUGUUGGCUUGA	Cleavage	HX131538 Triticum aestivum cv. Halberd root library Triticum aestivum cDNA clone whxr21076f20, mRNA sequence	1
tae-miR2275-3p	HX152715.1	3	13.807	1	22	195	216	UUUGGUUUCCUCCAAUAUCUCG	: ::: ::::::.::.::::	AUAUAUAGUGGAGGGAAUCAAA	Cleavage	HX152715 Triticum aestivum cv. Halberd root library Triticum aestivum cDNA clone whxs20058h15, mRNA sequence	1
tae-miR2275-3p	HX150060.1	3	18.324	1	22	465	486	UUUGGUUUCCUCCAAUAUCUCG	::: :::::::.::.:::	CUUGAUCUUGGAGGGAAUCAAC	Cleavage	HX150060 Triticum aestivum cv. Halberd root library Triticum aestivum cDNA clone rwhxs6043f09, mRNA sequence	1
tae-miR395b	HX125443.1	3	19.271	1	20	603	622	UGAAGUGUUUGGGGGAACUC	:::::.:...:::::.:::.	GAGUUUCUUUAAACAUUUCG	Cleavage	HX125443 Triticum aestivum cv. Halberd root library Triticum aestivum cDNA clone whxr26079a17, mRNA sequence	1
tae-miR395b	HX128612.1	3	17.005	1	20	668	687	UGAAGUGUUUGGGGGAACUC	:::::::..:.::: :::::	GAGUUCCUUCGAACCCUUCA	Cleavage	HX128612 Triticum aestivum cv. Halberd root library Triticum aestivum cDNA clone whxr29045d09, mRNA sequence	1
tae-miR395b	HX126501.1	3	19.271	1	20	691	710	UGAAGUGUUUGGGGGAACUC	:::::.:...:::::.:::.	GAGUUUCUUUAAACAUUUCG	Cleavage	HX126501 Triticum aestivum cv. Halberd root library Triticum aestivum cDNA clone whxr24064b15, mRNA sequence	1
tae-miR395b	HX141779.1	3	19.416	1	20	720	739	UGAAGUGUUUGGGGGAACUC	::::::::. ..::::::::	GAGUUCCCUGGGACACUUCA	Translation	HX141779 Triticum aestivum cv. Halberd root library Triticum aestivum cDNA clone whxr8018o08, mRNA sequence	1
tae-miR395b	HX078090.1	3	14.263	1	20	232	251	UGAAGUGUUUGGGGGAACUC	:::::: .:::::::.::..	GAGUUCGUCCAAACAUUUUG	Cleavage	HX078090 Triticum aestivum cv. Norin 4 leaf library Triticum aestivum cDNA clone whxo11073h18, mRNA sequence	1
tae-miR395b	HX111865.1	3	20.191	1	20	113	132	UGAAGUGUUUGGGGGAACUC	: :::.::::::.:::::..	GCGUUUCCCCAAGCACUUUG	Cleavage	HX111865 Triticum aestivum cv. Norin 4 leaf library Triticum aestivum cDNA clone whxq13044e12, mRNA sequence	1
tae-miR395b	HX111864.1	3	20.191	1	20	165	184	UGAAGUGUUUGGGGGAACUC	: :::.::::::.:::::..	GCGUUUCCCCAAGCACUUUG	Cleavage	HX111864 Triticum aestivum cv. Norin 4 leaf library Triticum aestivum cDNA clone whxq12044e12, mRNA sequence	1
tae-miR395b	HX090982.1	3	9.432	1	20	336	355	UGAAGUGUUUGGGGGAACUC	::::::: ::: :::::::	AAGUUCCCGCAAUCACUUCA	Cleavage	HX090982 Triticum aestivum cv. Norin 4 leaf library Triticum aestivum cDNA clone rwhxp28044e12, mRNA sequence	1
tae-miR395b	HX099201.1	3	20.975	1	20	202	221	UGAAGUGUUUGGGGGAACUC	::::: :::::: ::::.:	CAGUUCACCCAAAAACUUUA	Cleavage	HX099201 Triticum aestivum cv. Norin 4 leaf library Triticum aestivum cDNA clone whxp31038k11, mRNA sequence	1
tae-miR395b	HX079968.1	3	20.975	1	20	289	308	UGAAGUGUUUGGGGGAACUC	::::: :::::: ::::.:	CAGUUCACCCAAAAACUUUA	Cleavage	HX079968 Triticum aestivum cv. Norin 4 leaf library Triticum aestivum cDNA clone whxo12005k02, mRNA sequence	1
tae-miR395b	HX099326.1	3	20.975	1	20	449	468	UGAAGUGUUUGGGGGAACUC	::::: :::::: ::::.:	CAGUUCACCCAAAAACUUUA	Cleavage	HX099326 Triticum aestivum cv. Norin 4 leaf library Triticum aestivum cDNA clone whxp34053k13, mRNA sequence	1
tae-miR395b	HX072019.1	3	20.975	1	20	289	308	UGAAGUGUUUGGGGGAACUC	::::: :::::: ::::.:	CAGUUCACCCAAAAACUUUA	Cleavage	HX072019 Triticum aestivum cv. Norin 4 leaf library Triticum aestivum cDNA clone whxo25016a04, mRNA sequence	1
tae-miR395b	HX177355.1	3	16.044	1	20	424	443	UGAAGUGUUUGGGGGAACUC	:::: ...::::.::::::	UAGUUGUUUCAAAUACUUCA	Cleavage	HX177355 Triticum aestivum cv. Cranbrook root library Triticum aestivum cDNA clone whxt24053l14, mRNA sequence	1
tae-miR395b	HX080045.1	3	20.975	1	20	289	308	UGAAGUGUUUGGGGGAACUC	::::: :::::: ::::.:	CAGUUCACCCAAAAACUUUA	Cleavage	HX080045 Triticum aestivum cv. Norin 4 leaf library Triticum aestivum cDNA clone whxo12006k04, mRNA sequence	1
tae-miR395b	HX175736.1	3	19.486	1	20	589	608	UGAAGUGUUUGGGGGAACUC	:: :::.:::::: :::::	CAGCUCCUCCAAACUCUUCA	Cleavage	HX175736 Triticum aestivum cv. Cranbrook root library Triticum aestivum cDNA clone rwhxt18021k06, mRNA sequence	1
tae-miR395b	HX128946.1	3	11.859	1	20	687	706	UGAAGUGUUUGGGGGAACUC	: ::::..::::..:::::	CAUUUCCUUCAAAUGCUUCA	Cleavage	HX128946 Triticum aestivum cv. Halberd root library Triticum aestivum cDNA clone rwhxr5062d15, mRNA sequence	1
tae-miR395b	HX139518.1	3	18.154	1	20	750	769	UGAAGUGUUUGGGGGAACUC	.: :: .::::::::::::	UGGAUCGUCCAAACACUUCA	Cleavage	HX139518 Triticum aestivum cv. Halberd root library Triticum aestivum cDNA clone rwhxr28035m10, mRNA sequence	1
tae-miR399	HX200118.1	3	18.646	1	19	501	519	UGCCAAAGGAGAAUUGCCC	::.:::::::::::::.	AAGCGAUUCUCCUUUGGCG	Cleavage	HX200118 Triticum aestivum cv. Cranbrook root library Triticum aestivum cDNA clone rwhxu8050o15, mRNA sequence	1
tae-miR399	HX116803.1	3	23.073	1	19	351	369	UGCCAAAGGAGAAUUGCCC	: :::.::::::: :::::	GUGCAGUUCUCCUCUGGCA	Cleavage	HX116803 Triticum aestivum cv. Norin 4 leaf library Triticum aestivum cDNA clone rwhxq23088i23, mRNA sequence	1
tae-miR399	HX169705.1	3	19.337	1	19	450	468	UGCCAAAGGAGAAUUGCCC	:: :.:::.:.::::::.:	GGUCGAUUUUUCUUUGGUA	Cleavage	HX169705 Triticum aestivum cv. Cranbrook root library Triticum aestivum cDNA clone whxt30043f09, mRNA sequence	1
tae-miR399	HX165277.1	3	18.192	1	19	27	45	UGCCAAAGGAGAAUUGCCC	:: :.:::.:.::::::.:	GGUCGAUUUUUCUUUGGUA	Cleavage	HX165277 Triticum aestivum cv. Cranbrook root library Triticum aestivum cDNA clone whxt10080b20, mRNA sequence	1
tae-miR399	HX185399.1	3	20.341	1	19	542	560	UGCCAAAGGAGAAUUGCCC	:: :.:::.:.::::::.:	GGUCGAUUUUUCUUUGGUA	Cleavage	HX185399 Triticum aestivum cv. Cranbrook root library Triticum aestivum cDNA clone whxu3029c06, mRNA sequence	1
tae-miR408	HX194411.1	3	24.321	1	21	17	37	CUGCACUGCCUCUUCCCUGGC	: :::: :::::::.: ::::	GGCAGGCAAGAGGCGGGGCAG	Cleavage	HX194411 Triticum aestivum cv. Cranbrook root library Triticum aestivum cDNA clone whxu10087j21, mRNA sequence	1
tae-miR444a	HX056060.1	3	19.168	1	21	1	21	UUGCUGCCUCAAGCUUGCUGC	::..::.:::::::::...	UGAGUGAGUUUGAGGCAGUGG	Cleavage	HX056060 Triticum aestivum cv. Norin 4 leaf library Triticum aestivum cDNA clone whxn9043e10, mRNA sequence	1
tae-miR444a	HX056059.1	3	23.219	1	21	266	286	UUGCUGCCUCAAGCUUGCUGC	::..::.:::::::::...	UGAGUGAGUUUGAGGCAGUGG	Cleavage	HX056059 Triticum aestivum cv. Norin 4 leaf library Triticum aestivum cDNA clone whxn8043e10, mRNA sequence	1
tae-miR444a	HX058439.1	3	23.219	1	21	264	284	UUGCUGCCUCAAGCUUGCUGC	::..::.:::::::::...	UGAGUGAGUUUGAGGCAGUGG	Cleavage	HX058439 Triticum aestivum cv. Norin 4 leaf library Triticum aestivum cDNA clone whxn9010g04, mRNA sequence	1
tae-miR444a	HX185863.1	3	23.453	1	21	294	314	UUGCUGCCUCAAGCUUGCUGC	::..::.:::::::::...	UGAGUGAGUUUGAGGCAGUGG	Cleavage	HX185863 Triticum aestivum cv. Cranbrook root library Triticum aestivum cDNA clone whxu29062c15, mRNA sequence	1
tae-miR444a	HX106255.1	3	22.98	1	21	221	240	UUGCUGCCUCAAGCUUGCUGC	::: :::::::::::::.:.	CCAG-AAGCUUGAGGCAGUAG	Cleavage	HX106255 Triticum aestivum cv. Norin 4 leaf library Triticum aestivum cDNA clone rwhxp21049p13, mRNA sequence	1
tae-miR444a	HX110657.1	3	23.421	1	21	264	283	UUGCUGCCUCAAGCUUGCUGC	::: :::::::::::::.:.	CCAG-AAGCUUGAGGCAGUAG	Cleavage	HX110657 Triticum aestivum cv. Norin 4 leaf library Triticum aestivum cDNA clone rwhxq29045d09, mRNA sequence	1
tae-miR444a	HX104550.1	3	23.421	1	21	333	352	UUGCUGCCUCAAGCUUGCUGC	::: :::::::::::::.:.	CCAG-AAGCUUGAGGCAGUAG	Cleavage	HX104550 Triticum aestivum cv. Norin 4 leaf library Triticum aestivum cDNA clone rwhxp21018o07, mRNA sequence	1
tae-miR444a	HX122218.1	3	23.421	1	21	351	370	UUGCUGCCUCAAGCUUGCUGC	::: :::::::::::::.:.	CCAG-AAGCUUGAGGCAGUAG	Cleavage	HX122218 Triticum aestivum cv. Norin 4 leaf library Triticum aestivum cDNA clone rwhxq32068n19, mRNA sequence	1
tae-miR444a	HX117667.1	3	23.421	1	21	352	371	UUGCUGCCUCAAGCUUGCUGC	::: :::::::::::::.:.	CCAG-AAGCUUGAGGCAGUAG	Cleavage	HX117667 Triticum aestivum cv. Norin 4 leaf library Triticum aestivum cDNA clone rwhxq21071j18, mRNA sequence	1
tae-miR444a	HX107190.1	3	23.421	1	21	326	345	UUGCUGCCUCAAGCUUGCUGC	::: :::::::::::::.:.	CCAG-AAGCUUGAGGCAGUAG	Cleavage	HX107190 Triticum aestivum cv. Norin 4 leaf library Triticum aestivum cDNA clone rwhxq27032a07, mRNA sequence	1
tae-miR444a	HX119660.1	3	23.421	1	21	394	413	UUGCUGCCUCAAGCUUGCUGC	::: :::::::::::::.:.	CCAG-AAGCUUGAGGCAGUAG	Cleavage	HX119660 Triticum aestivum cv. Norin 4 leaf library Triticum aestivum cDNA clone rwhxq22053l13, mRNA sequence	1
tae-miR444a	HX107243.1	3	23.421	1	21	333	352	UUGCUGCCUCAAGCUUGCUGC	::: :::::::::::::.:.	CCAG-AAGCUUGAGGCAGUAG	Cleavage	HX107243 Triticum aestivum cv. Norin 4 leaf library Triticum aestivum cDNA clone rwhxq3032a08, mRNA sequence	1
tae-miR444a	HX067422.1	3	24.352	1	21	291	310	UUGCUGCCUCAAGCUUGCUGC	::: :::::::::::::.:.	CCAG-AAGCUUGAGGCAGUAG	Cleavage	HX067422 Triticum aestivum cv. Norin 4 leaf library Triticum aestivum cDNA clone rwhxn10067m18, mRNA sequence	1
tae-miR444a	HX095466.1	3	23.421	1	21	335	354	UUGCUGCCUCAAGCUUGCUGC	::: :::::::::::::.:.	CCAG-AAGCUUGAGGCAGUAG	Cleavage	HX095466 Triticum aestivum cv. Norin 4 leaf library Triticum aestivum cDNA clone rwhxp36073h17, mRNA sequence	1
tae-miR444a	HX117174.1	3	23.421	1	21	367	386	UUGCUGCCUCAAGCUUGCUGC	::: :::::::::::::.:.	CCAG-AAGCUUGAGGCAGUAG	Cleavage	HX117174 Triticum aestivum cv. Norin 4 leaf library Triticum aestivum cDNA clone rwhxq22024j07, mRNA sequence	1
tae-miR444a	HX160497.1	3	23.421	1	21	356	375	UUGCUGCCUCAAGCUUGCUGC	::: :::::::::::::.:.	CCAG-AAGCUUGAGGCAGUAG	Cleavage	HX160497 Triticum aestivum cv. Halberd root library Triticum aestivum cDNA clone rwhxs23083n22, mRNA sequence	1
tae-miR444a	HX160712.1	3	23.421	1	21	354	373	UUGCUGCCUCAAGCUUGCUGC	::: :::::::::::::.:.	CCAG-AAGCUUGAGGCAGUAG	Cleavage	HX160712 Triticum aestivum cv. Halberd root library Triticum aestivum cDNA clone rwhxs4001o02, mRNA sequence	1
tae-miR444a	HX097576.1	3	17.738	1	21	64	84	UUGCUGCCUCAAGCUUGCUGC	: .::::: ::::::::::	AAAAUAAGCUGGAGGCAGCAA	Translation	HX097576 Triticum aestivum cv. Norin 4 leaf library Triticum aestivum cDNA clone whxp23023j06, mRNA sequence	1
tae-miR444b	HX056060.1	3	19.168	1	21	1	21	UUGCUGCCUCAAGCUUGCUGC	::..::.:::::::::...	UGAGUGAGUUUGAGGCAGUGG	Cleavage	HX056060 Triticum aestivum cv. Norin 4 leaf library Triticum aestivum cDNA clone whxn9043e10, mRNA sequence	1
tae-miR444b	HX056059.1	3	23.219	1	21	266	286	UUGCUGCCUCAAGCUUGCUGC	::..::.:::::::::...	UGAGUGAGUUUGAGGCAGUGG	Cleavage	HX056059 Triticum aestivum cv. Norin 4 leaf library Triticum aestivum cDNA clone whxn8043e10, mRNA sequence	1
tae-miR444b	HX058439.1	3	23.219	1	21	264	284	UUGCUGCCUCAAGCUUGCUGC	::..::.:::::::::...	UGAGUGAGUUUGAGGCAGUGG	Cleavage	HX058439 Triticum aestivum cv. Norin 4 leaf library Triticum aestivum cDNA clone whxn9010g04, mRNA sequence	1
tae-miR444b	HX185863.1	3	23.453	1	21	294	314	UUGCUGCCUCAAGCUUGCUGC	::..::.:::::::::...	UGAGUGAGUUUGAGGCAGUGG	Cleavage	HX185863 Triticum aestivum cv. Cranbrook root library Triticum aestivum cDNA clone whxu29062c15, mRNA sequence	1
tae-miR444b	HX106255.1	3	22.98	1	21	221	240	UUGCUGCCUCAAGCUUGCUGC	::: :::::::::::::.:.	CCAG-AAGCUUGAGGCAGUAG	Cleavage	HX106255 Triticum aestivum cv. Norin 4 leaf library Triticum aestivum cDNA clone rwhxp21049p13, mRNA sequence	1
tae-miR444b	HX110657.1	3	23.421	1	21	264	283	UUGCUGCCUCAAGCUUGCUGC	::: :::::::::::::.:.	CCAG-AAGCUUGAGGCAGUAG	Cleavage	HX110657 Triticum aestivum cv. Norin 4 leaf library Triticum aestivum cDNA clone rwhxq29045d09, mRNA sequence	1
tae-miR444b	HX104550.1	3	23.421	1	21	333	352	UUGCUGCCUCAAGCUUGCUGC	::: :::::::::::::.:.	CCAG-AAGCUUGAGGCAGUAG	Cleavage	HX104550 Triticum aestivum cv. Norin 4 leaf library Triticum aestivum cDNA clone rwhxp21018o07, mRNA sequence	1
tae-miR444b	HX122218.1	3	23.421	1	21	351	370	UUGCUGCCUCAAGCUUGCUGC	::: :::::::::::::.:.	CCAG-AAGCUUGAGGCAGUAG	Cleavage	HX122218 Triticum aestivum cv. Norin 4 leaf library Triticum aestivum cDNA clone rwhxq32068n19, mRNA sequence	1
tae-miR444b	HX117667.1	3	23.421	1	21	352	371	UUGCUGCCUCAAGCUUGCUGC	::: :::::::::::::.:.	CCAG-AAGCUUGAGGCAGUAG	Cleavage	HX117667 Triticum aestivum cv. Norin 4 leaf library Triticum aestivum cDNA clone rwhxq21071j18, mRNA sequence	1
tae-miR444b	HX107190.1	3	23.421	1	21	326	345	UUGCUGCCUCAAGCUUGCUGC	::: :::::::::::::.:.	CCAG-AAGCUUGAGGCAGUAG	Cleavage	HX107190 Triticum aestivum cv. Norin 4 leaf library Triticum aestivum cDNA clone rwhxq27032a07, mRNA sequence	1
tae-miR444b	HX119660.1	3	23.421	1	21	394	413	UUGCUGCCUCAAGCUUGCUGC	::: :::::::::::::.:.	CCAG-AAGCUUGAGGCAGUAG	Cleavage	HX119660 Triticum aestivum cv. Norin 4 leaf library Triticum aestivum cDNA clone rwhxq22053l13, mRNA sequence	1
tae-miR444b	HX107243.1	3	23.421	1	21	333	352	UUGCUGCCUCAAGCUUGCUGC	::: :::::::::::::.:.	CCAG-AAGCUUGAGGCAGUAG	Cleavage	HX107243 Triticum aestivum cv. Norin 4 leaf library Triticum aestivum cDNA clone rwhxq3032a08, mRNA sequence	1
tae-miR444b	HX067422.1	3	24.352	1	21	291	310	UUGCUGCCUCAAGCUUGCUGC	::: :::::::::::::.:.	CCAG-AAGCUUGAGGCAGUAG	Cleavage	HX067422 Triticum aestivum cv. Norin 4 leaf library Triticum aestivum cDNA clone rwhxn10067m18, mRNA sequence	1
tae-miR444b	HX095466.1	3	23.421	1	21	335	354	UUGCUGCCUCAAGCUUGCUGC	::: :::::::::::::.:.	CCAG-AAGCUUGAGGCAGUAG	Cleavage	HX095466 Triticum aestivum cv. Norin 4 leaf library Triticum aestivum cDNA clone rwhxp36073h17, mRNA sequence	1
tae-miR444b	HX117174.1	3	23.421	1	21	367	386	UUGCUGCCUCAAGCUUGCUGC	::: :::::::::::::.:.	CCAG-AAGCUUGAGGCAGUAG	Cleavage	HX117174 Triticum aestivum cv. Norin 4 leaf library Triticum aestivum cDNA clone rwhxq22024j07, mRNA sequence	1
tae-miR444b	HX160497.1	3	23.421	1	21	356	375	UUGCUGCCUCAAGCUUGCUGC	::: :::::::::::::.:.	CCAG-AAGCUUGAGGCAGUAG	Cleavage	HX160497 Triticum aestivum cv. Halberd root library Triticum aestivum cDNA clone rwhxs23083n22, mRNA sequence	1
tae-miR444b	HX160712.1	3	23.421	1	21	354	373	UUGCUGCCUCAAGCUUGCUGC	::: :::::::::::::.:.	CCAG-AAGCUUGAGGCAGUAG	Cleavage	HX160712 Triticum aestivum cv. Halberd root library Triticum aestivum cDNA clone rwhxs4001o02, mRNA sequence	1
tae-miR444b	HX097576.1	3	17.738	1	21	64	84	UUGCUGCCUCAAGCUUGCUGC	: .::::: ::::::::::	AAAAUAAGCUGGAGGCAGCAA	Translation	HX097576 Triticum aestivum cv. Norin 4 leaf library Triticum aestivum cDNA clone whxp23023j06, mRNA sequence	1
tae-miR5048-5p	HX134007.1	3	20.461	1	22	552	573	UUUGCAGGUUUUAGGUCUAAGU	:: :::::::::::::: .::	ACAGAGACCUAAAACCUGGGAA	Cleavage	HX134007 Triticum aestivum cv. Halberd root library Triticum aestivum cDNA clone whxr23089h21, mRNA sequence	1
tae-miR5048-5p	HX141439.1	3	14.463	1	22	770	791	UUUGCAGGUUUUAGGUCUAAGU	:: ::::.::::::::: :::	ACCGAGACUUAAAACCUGAAAA	Cleavage	HX141439 Triticum aestivum cv. Halberd root library Triticum aestivum cDNA clone whxr25001o01, mRNA sequence	1
tae-miR5048-5p	HX142675.1	3	11.081	1	22	33	54	UUUGCAGGUUUUAGGUCUAAGU	:: :::.:::::..::.:::	UAUUUGACUUAAAAUUUGUAAA	Cleavage	HX142675 Triticum aestivum cv. Halberd root library Triticum aestivum cDNA clone rwhxr2001p02, mRNA sequence	1
tae-miR5048-5p	HX103664.1	3	13.427	1	22	19	40	UUUGCAGGUUUUAGGUCUAAGU	:: : ::.:::.:::::::::	ACACAAACUUAAGACCUGCAAA	Cleavage	HX103664 Triticum aestivum cv. Norin 4 leaf library Triticum aestivum cDNA clone rwhxp5052n16, mRNA sequence	1
tae-miR5048-5p	HX050147.1	3	12.153	1	22	74	95	UUUGCAGGUUUUAGGUCUAAGU	:: : ::.:::.:::::::::	ACACAAACUUAAGACCUGCAAA	Cleavage	HX050147 Triticum aestivum cv. Norin 4 leaf library Triticum aestivum cDNA clone rwhxn30015a02, mRNA sequence	1
tae-miR5049-3p	HX112736.1	3	22.071	1	21	215	235	AAUAUGGAUCGGAGGGAGUAC	:::::::::::: :::::: :	GUACUCCCUCCGUUCCAUAAU	Cleavage	HX112736 Triticum aestivum cv. Norin 4 leaf library Triticum aestivum cDNA clone rwhxq2027f06, mRNA sequence	1
tae-miR5049-3p	HX112726.1	3	22.071	1	21	211	231	AAUAUGGAUCGGAGGGAGUAC	:::::::::::: :::::: :	GUACUCCCUCCGUUCCAUAAU	Cleavage	HX112726 Triticum aestivum cv. Norin 4 leaf library Triticum aestivum cDNA clone rwhxq1027f06, mRNA sequence	1
tae-miR5049-3p	HX170893.1	3	8.293	1	21	610	630	AAUAUGGAUCGGAGGGAGUAC	:::::::::::: :::::: :	GUACUCCCUCCGUUCCAUAAU	Cleavage	HX170893 Triticum aestivum cv. Cranbrook root library Triticum aestivum cDNA clone whxt27026g08, mRNA sequence	1
tae-miR5049-3p	HX110380.1	3	15.546	1	21	490	510	AAUAUGGAUCGGAGGGAGUAC	::: :..:::.:::::::.::	GUAGUUUCUCUGAUCCAUGUU	Cleavage	HX110380 Triticum aestivum cv. Norin 4 leaf library Triticum aestivum cDNA clone rwhxq23014d03, mRNA sequence	1
tae-miR5049-3p	HX112873.1	3	15.546	1	21	389	409	AAUAUGGAUCGGAGGGAGUAC	::: :..:::.:::::::.::	GUAGUUUCUCUGAUCCAUGUU	Cleavage	HX112873 Triticum aestivum cv. Norin 4 leaf library Triticum aestivum cDNA clone rwhxq4043f09, mRNA sequence	1
tae-miR5049-3p	HX167640.1	3	20.022	1	21	236	256	AAUAUGGAUCGGAGGGAGUAC	::::::::::: :::::.:	CUACUCCCUCCGUUCCAUGUG	Cleavage	HX167640 Triticum aestivum cv. Cranbrook root library Triticum aestivum cDNA clone rwhxt22077d17, mRNA sequence	1
tae-miR5049-3p	HX180824.1	3	12.754	1	21	17	37	AAUAUGGAUCGGAGGGAGUAC	::::::::::: :::: :::	AUACUCCCUCCGUUCCAAAUU	Cleavage	HX180824 Triticum aestivum cv. Cranbrook root library Triticum aestivum cDNA clone rwhxt14033o10, mRNA sequence	1
tae-miR5049-3p	HX075342.1	3	16.3	1	21	371	391	AAUAUGGAUCGGAGGGAGUAC	::::::::::: :::::: :	CUACUCCCUCCGUUCCAUAAU	Cleavage	HX075342 Triticum aestivum cv. Norin 4 leaf library Triticum aestivum cDNA clone rwhxo20028e07, mRNA sequence	1
tae-miR5049-3p	HX188755.1	3	17.396	1	21	503	523	AAUAUGGAUCGGAGGGAGUAC	: : :.::::::.:::::::	GGAGUUCCUCCGGUCCAUAUG	Cleavage	HX188755 Triticum aestivum cv. Cranbrook root library Triticum aestivum cDNA clone whxu12011f02, mRNA sequence	1
tae-miR5049-3p	HX190819.1	3	10.152	1	21	41	61	AAUAUGGAUCGGAGGGAGUAC	: : :::.:..:::.::::::	GAAAUCCUUUUGAUUCAUAUU	Cleavage	HX190819 Triticum aestivum cv. Cranbrook root library Triticum aestivum cDNA clone rwhxu3074g19, mRNA sequence	1
tae-miR5049-3p	HX201259.1	3	12.142	1	21	7	27	AAUAUGGAUCGGAGGGAGUAC	: :::: :::: .::::::::	GAACUCACUCCAGUCCAUAUU	Translation	HX201259 Triticum aestivum cv. Cranbrook root library Triticum aestivum cDNA clone rwhxu19049p14, mRNA sequence	1
tae-miR5085	HX077135.1	3	22.605	1	21	278	298	AAGGACAUUUUUUGUGGCCUG	::: ::....::::::::::	AAGGACAUGGGAAAUGUCCUU	Cleavage	HX077135 Triticum aestivum cv. Norin 4 leaf library Triticum aestivum cDNA clone whxo22057g14, mRNA sequence	1
tae-miR5085	HX077503.1	3	22.605	1	21	297	317	AAGGACAUUUUUUGUGGCCUG	::: ::....::::::::::	AAGGACAUGGGAAAUGUCCUU	Cleavage	HX077503 Triticum aestivum cv. Norin 4 leaf library Triticum aestivum cDNA clone whxo23009h01, mRNA sequence	1
tae-miR5085	HX176656.1	3	20.226	1	21	147	167	AAGGACAUUUUUUGUGGCCUG	.::. :::::::: ::::::	GGGGUGACAAAAAACGUCCUU	Cleavage	HX176656 Triticum aestivum cv. Cranbrook root library Triticum aestivum cDNA clone rwhxt27086k24, mRNA sequence	1
tae-miR5085	HX110316.1	3	21.894	1	21	322	342	AAGGACAUUUUUUGUGGCCUG	:: .: ::.:::::::::::	AAGCUCCCAGAAAAUGUCCUU	Cleavage	HX110316 Triticum aestivum cv. Norin 4 leaf library Triticum aestivum cDNA clone rwhxq10013d02, mRNA sequence	1
tae-miR5085	HX031754.1	3	15.291	1	21	37	57	AAGGACAUUUUUUGUGGCCUG	: :: .:::.:::::::..::	CUGGAUACAGAAAAUGUUUUU	Cleavage	HX031754 Triticum aestivum cv. Chinese Spring root library Triticum aestivum cDNA clone rwhxl13046c11, mRNA sequence	1
tae-miR5085	HX103484.1	3	15.188	1	21	46	66	AAGGACAUUUUUUGUGGCCUG	: :: .:::.:::::::..::	CUGGAUACAGAAAAUGUUUUU	Cleavage	HX103484 Triticum aestivum cv. Norin 4 leaf library Triticum aestivum cDNA clone rwhxp33051n13, mRNA sequence	1
tae-miR5086	HX165056.1	3	24.923	1	21	642	662	ACAUUGGUGGAAGGCGUGGUA	.: :::::::: :::.::::	AGCAACGCCUUCAACCGAUGU	Cleavage	HX165056 Triticum aestivum cv. Cranbrook root library Triticum aestivum cDNA clone rwhxt23064b15, mRNA sequence	1
tae-miR5086	HX132883.1	3	17.72	1	21	30	50	ACAUUGGUGGAAGGCGUGGUA	.: :::::::: :::.::::	AGCAACGCCUUCAACCGAUGU	Cleavage	HX132883 Triticum aestivum cv. Halberd root library Triticum aestivum cDNA clone rwhxr29089g22, mRNA sequence	1
tae-miR5086	HX095043.1	3	16.427	1	21	544	564	ACAUUGGUGGAAGGCGUGGUA	.::: .:::::::.:.:::	CCUCACCUCUUCCACUAGUGU	Cleavage	HX095043 Triticum aestivum cv. Norin 4 leaf library Triticum aestivum cDNA clone whxp38041h10, mRNA sequence	1
tae-miR5086	HX132096.1	3	11.494	1	21	326	346	ACAUUGGUGGAAGGCGUGGUA	.::: .::::..:::::::	GUUCACAUCUUCUGCCAAUGU	Cleavage	HX132096 Triticum aestivum cv. Halberd root library Triticum aestivum cDNA clone rwhxr16026g07, mRNA sequence	1
tae-miR5086	HX189707.1	3	19.191	1	21	441	461	ACAUUGGUGGAAGGCGUGGUA	.::: .::::..:::::::	GUUCACAUCUUCUGCCAAUGU	Cleavage	HX189707 Triticum aestivum cv. Cranbrook root library Triticum aestivum cDNA clone rwhxu5076f20, mRNA sequence	1
tae-miR5086	HX135132.1	3	19.191	1	21	434	454	ACAUUGGUGGAAGGCGUGGUA	.::: .::::..:::::::	GUUCACAUCUUCUGCCAAUGU	Cleavage	HX135132 Triticum aestivum cv. Halberd root library Triticum aestivum cDNA clone rwhxr28072i19, mRNA sequence	1
tae-miR5200	HX189834.1	3	19.905	1	21	731	751	UGUAGAUACUCCCUAAGGCUU	::.::.::::::::.::.	GUGCUUUGGGGAGUAUUUAUU	Cleavage	HX189834 Triticum aestivum cv. Cranbrook root library Triticum aestivum cDNA clone whxu30092f23, mRNA sequence	1
tae-miR5200	HX189525.1	3	20.092	1	21	736	756	UGUAGAUACUCCCUAAGGCUU	::.::.::::::::.::.	GUGCUUUGGGGAGUAUUUAUU	Cleavage	HX189525 Triticum aestivum cv. Cranbrook root library Triticum aestivum cDNA clone whxu30075f17, mRNA sequence	1
tae-miR531	HX108009.1	3	23.985	1	21	204	224	CGCUCGCCGGAGCAGCGUGCA	:.::::::: .::::.:::	CACGCGCUGCUGUGGCGGGCG	Translation	HX108009 Triticum aestivum cv. Norin 4 leaf library Triticum aestivum cDNA clone rwhxq3096a24, mRNA sequence	1
tae-miR6197-5p	HX166081.1	3	24.211	1	21	566	586	UCUGUAAACAAAUGUAGGACG	:::..::.::::::::::: :	CGUUUUAUAUUUGUUUACAUA	Cleavage	HX166081 Triticum aestivum cv. Cranbrook root library Triticum aestivum cDNA clone whxt11046c11, mRNA sequence	1
tae-miR6197-5p	HX019639.1	3	20.392	1	21	37	57	UCUGUAAACAAAUGUAGGACG	:::.::.::: ::::::.::	GGUCUUAUAUUAGUUUACGGA	Translation	HX019639 Triticum aestivum cv. Chinese Spring root library Triticum aestivum cDNA clone rwhxj12050p16, mRNA sequence	1
tae-miR6197-5p	HX149535.1	3	20.606	1	21	709	729	UCUGUAAACAAAUGUAGGACG	::.::.:::: :::::.::	GCUCUUAUAUUUCUUUACGGA	Cleavage	HX149535 Triticum aestivum cv. Halberd root library Triticum aestivum cDNA clone whxs6092e23, mRNA sequence	1
tae-miR6197-5p	HX039321.1	3	15.966	1	21	361	381	UCUGUAAACAAAUGUAGGACG	::.::.:::: :::::.::	GCUCUUAUAUUUCUUUACGGA	Cleavage	HX039321 Triticum aestivum cv. Chinese Spring root library Triticum aestivum cDNA clone whxl7033o10, mRNA sequence	1
tae-miR6197-5p	HX033799.1	3	15.335	1	21	352	372	UCUGUAAACAAAUGUAGGACG	::.::.:::: :::::.::	GCUCUUAUAUUUCUUUACGGA	Cleavage	HX033799 Triticum aestivum cv. Chinese Spring root library Triticum aestivum cDNA clone whxl9075f17, mRNA sequence	1
tae-miR6197-5p	HX013856.1	3	10.554	1	21	10	30	UCUGUAAACAAAUGUAGGACG	::.::.:::: :::::.::	GUUCUUAUAUUUCUUUACGGA	Cleavage	HX013856 Triticum aestivum cv. Chinese Spring root library Triticum aestivum cDNA clone rwhxj19026g08, mRNA sequence	1
tae-miR6197-5p	HX129122.1	3	17.44	1	21	395	415	UCUGUAAACAAAUGUAGGACG	:.:. :::::::::::::	UAGCUUGGAUUUGUUUACAGA	Cleavage	HX129122 Triticum aestivum cv. Halberd root library Triticum aestivum cDNA clone rwhxr1078d19, mRNA sequence	1
tae-miR6197-5p	HX131477.1	3	17.176	1	21	399	419	UCUGUAAACAAAUGUAGGACG	:.:. :::::::::::::	UAGCUUGGAUUUGUUUACAGA	Cleavage	HX131477 Triticum aestivum cv. Halberd root library Triticum aestivum cDNA clone rwhxr4075f18, mRNA sequence	1
tae-miR6197-5p	HX193967.1	3	20.024	1	21	395	415	UCUGUAAACAAAUGUAGGACG	:.:. :::::::::::::	UAGCUUGGAUUUGUUUACAGA	Cleavage	HX193967 Triticum aestivum cv. Cranbrook root library Triticum aestivum cDNA clone rwhxu5040j11, mRNA sequence	1
tae-miR6197-5p	HX183555.1	3	19.785	1	21	399	419	UCUGUAAACAAAUGUAGGACG	:.:. :::::::::::::	UAGCUUGGAUUUGUUUACAGA	Cleavage	HX183555 Triticum aestivum cv. Cranbrook root library Triticum aestivum cDNA clone rwhxu13064a16, mRNA sequence	1
tae-miR6197-5p	HX079725.1	3	10.825	1	21	622	642	UCUGUAAACAAAUGUAGGACG	:..:. :::::::::.:::	GCUUUUGGAUUUGUUUAUAGA	Cleavage	HX079725 Triticum aestivum cv. Norin 4 leaf library Triticum aestivum cDNA clone whxo15072j19, mRNA sequence	1
tae-miR6197-5p	HX049104.1	3	14.492	1	21	53	73	UCUGUAAACAAAUGUAGGACG	: .::::::: ::::::::	GUUAUUACAUUUAUUUACAGA	Cleavage	HX049104 Triticum aestivum cv. Chinese Spring shoot library Triticum aestivum cDNA clone rwhxm16033o10, mRNA sequence	1
tae-miR6197-5p	HX011262.1	3	14.581	1	21	43	63	UCUGUAAACAAAUGUAGGACG	: .::::::: ::::::::	GUUAUUACAUUUAUUUACAGA	Cleavage	HX011262 Triticum aestivum cv. Chinese Spring root library Triticum aestivum cDNA clone rwhxj4014c03, mRNA sequence	1
tae-miR7757-5p	HX123006.1	3	13.691	1	22	479	500	AUAAAACCUUCAGCUAUCCAUC	:.:::::::.: .:::::::.:	GGUGGAUAGUUUGAGGUUUUGU	Translation	HX123006 Triticum aestivum cv. Norin 4 leaf library Triticum aestivum cDNA clone whxq22049o13, mRNA sequence	1
tae-miR7757-5p	HX141962.1	3	13.494	1	22	706	727	AUAAAACCUUCAGCUAUCCAUC	:.:::::::.: .:::::::.:	GGUGGAUAGUUUGAGGUUUUGU	Translation	HX141962 Triticum aestivum cv. Halberd root library Triticum aestivum cDNA clone whxr28034o12, mRNA sequence	1
tae-miR7757-5p	HX200234.1	3	17.247	1	22	90	111	AUAAAACCUUCAGCUAUCCAUC	.:::::::: ::::: :::::	UGUGGAUAGCCGAAGGAUUUAU	Cleavage	HX200234 Triticum aestivum cv. Cranbrook root library Triticum aestivum cDNA clone whxu23065o18, mRNA sequence	1
tae-miR9653a-3p	HX130919.1	3	24.129	1	21	761	781	UUUGAGACUUUGGCCAUGGCC	: ::::::.:::.::.:::.	GUCCAUGGUCAAGGUUUCAGC	Cleavage	HX130919 Triticum aestivum cv. Halberd root library Triticum aestivum cDNA clone rwhxr22028f07, mRNA sequence	1
tae-miR9653a-3p	HX198769.1	3	13.387	1	21	319	339	UUUGAGACUUUGGCCAUGGCC	..:::::..::::.:.:::	UCUUAUGGCUGAAGUUUUAAA	Cleavage	HX198769 Triticum aestivum cv. Cranbrook root library Triticum aestivum cDNA clone whxu23036n12, mRNA sequence	1
tae-miR9653a-3p	HX165760.1	3	12.386	1	21	702	722	UUUGAGACUUUGGCCAUGGCC	..:::::..::::.:.:::	UCUUAUGGCUGAAGUUUUAAA	Cleavage	HX165760 Triticum aestivum cv. Cranbrook root library Triticum aestivum cDNA clone whxt17029c05, mRNA sequence	1
tae-miR9653a-3p	HX183563.1	3	22.826	1	21	261	281	UUUGAGACUUUGGCCAUGGCC	: :: :::::.:.::.::.::	GUCCUUGGCCGAGGUUUCGAA	Cleavage	HX183563 Triticum aestivum cv. Cranbrook root library Triticum aestivum cDNA clone rwhxu22064a16, mRNA sequence	1
tae-miR9653a-3p	HX049520.1	3	14.392	1	21	324	344	UUUGAGACUUUGGCCAUGGCC	:: :::: .::::::::::	AUCCUUGGCAGAAGUCUCAAA	Cleavage	HX049520 Triticum aestivum cv. Chinese Spring shoot library Triticum aestivum cDNA clone rwhxm6002p03, mRNA sequence	1
tae-miR9653a-3p	HX103080.1	3	15.599	1	21	323	343	UUUGAGACUUUGGCCAUGGCC	:: :::: .::::::::::	AUCCUUGGCAGAAGUCUCAAA	Cleavage	HX103080 Triticum aestivum cv. Norin 4 leaf library Triticum aestivum cDNA clone rwhxp39019n06, mRNA sequence	1
tae-miR9653a-3p	HX145958.1	3	15.532	1	21	453	473	UUUGAGACUUUGGCCAUGGCC	:: :::: .::::::::::	AUCCUUGGCAGAAGUCUCAAA	Cleavage	HX145958 Triticum aestivum cv. Halberd root library Triticum aestivum cDNA clone rwhxs6095b22, mRNA sequence	1
tae-miR9653a-3p	HX171755.1	3	15.532	1	21	407	427	UUUGAGACUUUGGCCAUGGCC	:: :::: .::::::::::	AUCCUUGGCAGAAGUCUCAAA	Cleavage	HX171755 Triticum aestivum cv. Cranbrook root library Triticum aestivum cDNA clone rwhxt9090g24, mRNA sequence	1
tae-miR9653a-3p	HX171361.1	3	22.146	1	21	199	219	UUUGAGACUUUGGCCAUGGCC	.:.: ::::::::::::..	UUUCGUUGCCAAAGUCUCAGG	Cleavage	HX171361 Triticum aestivum cv. Cranbrook root library Triticum aestivum cDNA clone whxt23073g17, mRNA sequence	1
tae-miR9653a-3p	HX160435.1	3	14.382	1	21	324	344	UUUGAGACUUUGGCCAUGGCC	:: :::: .::::::::::	AUCCUUGGCAGAAGUCUCAAA	Cleavage	HX160435 Triticum aestivum cv. Halberd root library Triticum aestivum cDNA clone rwhxs13083n21, mRNA sequence	1
tae-miR9653a-3p	HX174941.1	3	15.599	1	21	349	369	UUUGAGACUUUGGCCAUGGCC	:: :::: .::::::::::	AUCCUUGGCAGAAGUCUCAAA	Cleavage	HX174941 Triticum aestivum cv. Cranbrook root library Triticum aestivum cDNA clone rwhxt9055j14, mRNA sequence	1
tae-miR9653a-3p	HX135769.1	3	15.599	1	21	356	376	UUUGAGACUUUGGCCAUGGCC	:: :::: .::::::::::	AUCCUUGGCAGAAGUCUCAAA	Cleavage	HX135769 Triticum aestivum cv. Halberd root library Triticum aestivum cDNA clone rwhxr22024j08, mRNA sequence	1
tae-miR9655-3p	HX150992.1	3	11.169	1	21	475	495	CAAGGGAAGGAAGUAGCCAAC	:::.::.:::. :::::::	CGUGGUUAUUUCUCUCCCUUG	Cleavage	HX150992 Triticum aestivum cv. Halberd root library Triticum aestivum cDNA clone whxs5010g04, mRNA sequence	1
tae-miR9655-3p	HX183858.1	3	19.157	1	21	108	128	CAAGGGAAGGAAGUAGCCAAC	: :::::::::::::::	CUGAGGUACUUCCUUCCCUUG	Cleavage	HX183858 Triticum aestivum cv. Cranbrook root library Triticum aestivum cDNA clone rwhxu23095a22, mRNA sequence	1
tae-miR9655-3p	HX195661.1	3	16.086	1	21	71	91	CAAGGGAAGGAAGUAGCCAAC	::.: .::::::::::::	CGCGGUUCUUUCCUUCCCUUG	Cleavage	HX195661 Triticum aestivum cv. Cranbrook root library Triticum aestivum cDNA clone whxu4085k21, mRNA sequence	1
tae-miR9655-3p	HX155008.1	3	7.393	1	21	343	363	CAAGGGAAGGAAGUAGCCAAC	: :::.::::::::.:::	CCUUGCUGCUUCCUUCUCUUC	Cleavage	HX155008 Triticum aestivum cv. Halberd root library Triticum aestivum cDNA clone rwhxs6040j11, mRNA sequence	1
tae-miR9655-3p	HX187886.1	3	8.564	1	21	25	45	CAAGGGAAGGAAGUAGCCAAC	::::: :::::::.::: :	CAUGGCUUCUUCCUUUCCUCG	Cleavage	HX187886 Triticum aestivum cv. Cranbrook root library Triticum aestivum cDNA clone rwhxu20028e08, mRNA sequence	1
tae-miR9655-3p	HX167394.1	3	9.25	1	21	118	138	CAAGGGAAGGAAGUAGCCAAC	::::: :::::::.::: :	CAUGGCUUCUUCCUUUCCUCG	Cleavage	HX167394 Triticum aestivum cv. Cranbrook root library Triticum aestivum cDNA clone rwhxt4046d12, mRNA sequence	1
tae-miR9655-3p	HX028627.1	3	9.56	1	21	187	207	CAAGGGAAGGAAGUAGCCAAC	::::: :::::::.::: :	CAUGGCUUCUUCCUUUCCUCG	Cleavage	HX028627 Triticum aestivum cv. Chinese Spring shoot library Triticum aestivum cDNA clone rwhxk14035n09, mRNA sequence	1
tae-miR9655-3p	HX041436.1	3	8.879	1	21	120	140	CAAGGGAAGGAAGUAGCCAAC	::::: :::::::.::: :	CAUGGCUUCUUCCUUUCCUCG	Cleavage	HX041436 Triticum aestivum cv. Chinese Spring shoot library Triticum aestivum cDNA clone rwhxm17096b24, mRNA sequence	1
tae-miR9655-3p	HX034508.1	3	10.872	1	21	190	210	CAAGGGAAGGAAGUAGCCAAC	::::: :::::::.::: :	CAUGGCUUCUUCCUUUCCUCG	Cleavage	HX034508 Triticum aestivum cv. Chinese Spring root library Triticum aestivum cDNA clone rwhxl5089g21, mRNA sequence	1
tae-miR9655-3p	HX034509.1	3	10.872	1	21	189	209	CAAGGGAAGGAAGUAGCCAAC	::::: :::::::.::: :	CAUGGCUUCUUCCUUUCCUCG	Cleavage	HX034509 Triticum aestivum cv. Chinese Spring root library Triticum aestivum cDNA clone rwhxl6089g21, mRNA sequence	1
tae-miR9655-3p	HX129182.1	3	20.599	1	21	615	635	CAAGGGAAGGAAGUAGCCAAC	: ::: .::::::.:::::	CAUUGCUCUUUCCUUUCCUUG	Cleavage	HX129182 Triticum aestivum cv. Halberd root library Triticum aestivum cDNA clone rwhxr18078d20, mRNA sequence	1
tae-miR9655-3p	HX166130.1	3	21.418	1	21	528	548	CAAGGGAAGGAAGUAGCCAAC	::: .::::::::.::::	ACUGGACGCUUCCUUCUCUUG	Cleavage	HX166130 Triticum aestivum cv. Cranbrook root library Triticum aestivum cDNA clone whxt12046c12, mRNA sequence	1
tae-miR9656-3p	HX065974.1	3	16.375	1	21	279	299	CUUCGAGACUCUGAACAGCGG	..:: : :::::::::::::	UUGCCGAUCAGAGUCUCGAAA	Cleavage	HX065974 Triticum aestivum cv. Norin 4 leaf library Triticum aestivum cDNA clone rwhxn8054l16, mRNA sequence	1
tae-miR9656-3p	HX056029.1	3	16.375	1	21	285	305	CUUCGAGACUCUGAACAGCGG	..:: : :::::::::::::	UUGCCGAUCAGAGUCUCGAAA	Cleavage	HX056029 Triticum aestivum cv. Norin 4 leaf library Triticum aestivum cDNA clone rwhxn9043e09, mRNA sequence	1
tae-miR9656-3p	HX191300.1	3	16.936	1	21	159	178	CUUCGAGACUCUGAACAGCGG	::::: ::::::::.::.:	AGGCUGU-CAGAGUCUUGAGG	Cleavage	HX191300 Triticum aestivum cv. Cranbrook root library Triticum aestivum cDNA clone rwhxu2025h05, mRNA sequence	1
tae-miR9656-3p	HX133818.1	3	16.936	1	21	148	167	CUUCGAGACUCUGAACAGCGG	::::: ::::::::.::.:	AGGCUGU-CAGAGUCUUGAGG	Cleavage	HX133818 Triticum aestivum cv. Halberd root library Triticum aestivum cDNA clone rwhxr10073h17, mRNA sequence	1
tae-miR9657b-3p	HX112568.1	3	24.133	1	21	225	245	CGUGCUUCCUCGUCGAACGGU	::: ::::::::::.:: ::	CCCGGUCGACGAGGAGGCCCG	Cleavage	HX112568 Triticum aestivum cv. Norin 4 leaf library Triticum aestivum cDNA clone whxq26012f03, mRNA sequence	1
tae-miR9657b-3p	HX112567.1	3	24.178	1	21	441	461	CGUGCUUCCUCGUCGAACGGU	::: ::::::::::.:: ::	CCCGGUCGACGAGGAGGCCCG	Cleavage	HX112567 Triticum aestivum cv. Norin 4 leaf library Triticum aestivum cDNA clone whxq25012f03, mRNA sequence	1
tae-miR9657b-5p	HX186513.1	3	17.935	1	21	530	550	UUCGUCGGAGAAGCAUGUUGC	:::.. ::::::.:::.:::	CCAAUGGGCUUCUUCGAUGAA	Cleavage	HX186513 Triticum aestivum cv. Cranbrook root library Triticum aestivum cDNA clone rwhxu24014d04, mRNA sequence	1
tae-miR9657b-5p	HX156705.1	3	18.397	1	21	277	297	UUCGUCGGAGAAGCAUGUUGC	:.::: ::::::.:::::..	ACGACAGGCUUCUUCGACGGG	Cleavage	HX156705 Triticum aestivum cv. Halberd root library Triticum aestivum cDNA clone rwhxs29070k20, mRNA sequence	1
tae-miR9657b-5p	HX075923.1	3	15.602	1	21	449	469	UUCGUCGGAGAAGCAUGUUGC	:.: :::::::::::.:::	UCGAAUUGCUUCUCCGAUGAA	Cleavage	HX075923 Triticum aestivum cv. Norin 4 leaf library Triticum aestivum cDNA clone rwhxo2092e24, mRNA sequence	1
tae-miR9657b-5p	HX050194.1	3	12.819	1	21	438	458	UUCGUCGGAGAAGCAUGUUGC	:.: :::::::::::.:::	UCGAAUUGCUUCUCCGAUGAA	Cleavage	HX050194 Triticum aestivum cv. Norin 4 leaf library Triticum aestivum cDNA clone rwhxn24016a03, mRNA sequence	1
tae-miR9657b-5p	HX179469.1	3	11.049	1	21	458	478	UUCGUCGGAGAAGCAUGUUGC	:.: :::::::::::.:::	UCGAAUUGCUUCUCCGAUGAA	Cleavage	HX179469 Triticum aestivum cv. Cranbrook root library Triticum aestivum cDNA clone rwhxt29020n07, mRNA sequence	1
tae-miR9657b-5p	HX162306.1	3	11.049	1	21	554	574	UUCGUCGGAGAAGCAUGUUGC	:.: :::::::::::.:::	UCGAAUUGCUUCUCCGAUGAA	Cleavage	HX162306 Triticum aestivum cv. Halberd root library Triticum aestivum cDNA clone rwhxs25033p09, mRNA sequence	1
tae-miR9657b-5p	HX151599.1	3	11.049	1	21	554	574	UUCGUCGGAGAAGCAUGUUGC	:.: :::::::::::.:::	UCGAAUUGCUUCUCCGAUGAA	Cleavage	HX151599 Triticum aestivum cv. Halberd root library Triticum aestivum cDNA clone rwhxs21058g16, mRNA sequence	1
tae-miR9657b-5p	HX171530.1	3	12.819	1	21	509	529	UUCGUCGGAGAAGCAUGUUGC	:.: :::::::::::.:::	UCGAAUUGCUUCUCCGAUGAA	Cleavage	HX171530 Triticum aestivum cv. Cranbrook root library Triticum aestivum cDNA clone rwhxt19074g20, mRNA sequence	1
tae-miR9657b-5p	HX129533.1	3	12.819	1	21	526	546	UUCGUCGGAGAAGCAUGUUGC	:.: :::::::::::.:::	UCGAAUUGCUUCUCCGAUGAA	Cleavage	HX129533 Triticum aestivum cv. Halberd root library Triticum aestivum cDNA clone rwhxr26012e03, mRNA sequence	1
tae-miR9657b-5p	HX198023.1	3	19.211	1	21	422	442	UUCGUCGGAGAAGCAUGUUGC	: ::::: :::.::.::.:.:	GGAACAUUCUUUUCUGAUGGA	Cleavage	HX198023 Triticum aestivum cv. Cranbrook root library Triticum aestivum cDNA clone whxu1083m21, mRNA sequence	1
tae-miR9657b-5p	HX194180.1	3	19.211	1	21	408	428	UUCGUCGGAGAAGCAUGUUGC	: ::::: :::.::.::.:.:	GGAACAUUCUUUUCUGAUGGA	Cleavage	HX194180 Triticum aestivum cv. Cranbrook root library Triticum aestivum cDNA clone whxu19056j16, mRNA sequence	1
tae-miR9657b-5p	HX152218.1	3	19.211	1	21	93	113	UUCGUCGGAGAAGCAUGUUGC	: ::::: :::.::.::.:.:	GGAACAUUCUUUUCUGAUGGA	Cleavage	HX152218 Triticum aestivum cv. Halberd root library Triticum aestivum cDNA clone whxs17025h05, mRNA sequence	1
tae-miR9657b-5p	HX189614.1	3	19.211	1	21	279	299	UUCGUCGGAGAAGCAUGUUGC	: ::::: :::.::.::.:.:	GGAACAUUCUUUUCUGAUGGA	Cleavage	HX189614 Triticum aestivum cv. Cranbrook root library Triticum aestivum cDNA clone whxu14076f19, mRNA sequence	1
tae-miR9657b-5p	HX165808.1	3	19.211	1	21	408	428	UUCGUCGGAGAAGCAUGUUGC	: ::::: :::.::.::.:.:	GGAACAUUCUUUUCUGAUGGA	Cleavage	HX165808 Triticum aestivum cv. Cranbrook root library Triticum aestivum cDNA clone whxt1029c06, mRNA sequence	1
tae-miR9657c-3p	HX112568.1	3	24.133	1	21	225	245	CGUGCUUCCUCGUCGAACGGU	::: ::::::::::.:: ::	CCCGGUCGACGAGGAGGCCCG	Cleavage	HX112568 Triticum aestivum cv. Norin 4 leaf library Triticum aestivum cDNA clone whxq26012f03, mRNA sequence	1
tae-miR9657c-3p	HX112567.1	3	24.178	1	21	441	461	CGUGCUUCCUCGUCGAACGGU	::: ::::::::::.:: ::	CCCGGUCGACGAGGAGGCCCG	Cleavage	HX112567 Triticum aestivum cv. Norin 4 leaf library Triticum aestivum cDNA clone whxq25012f03, mRNA sequence	1
tae-miR9659-3p	HX177715.1	3	23.531	1	22	717	738	UCCAAUGGUUGUUCACGGCAUC	::::: :::..:::::::::	CAUGCCUGGAAUGACCAUUGGA	Cleavage	HX177715 Triticum aestivum cv. Cranbrook root library Triticum aestivum cDNA clone whxt28085l21, mRNA sequence	1
tae-miR9659-3p	HX141692.1	3	17.826	1	22	342	363	UCCAAUGGUUGUUCACGGCAUC	:.. : :::::::::::::	UGCGUUCUCAACAACCAUUGGA	Cleavage	HX141692 Triticum aestivum cv. Halberd root library Triticum aestivum cDNA clone rwhxr10017o06, mRNA sequence	1
tae-miR9662a-3p	HX034239.1	3	12.921	1	21	29	49	UUGAACAUCCCAGAGCCACCG	:::.:::::::::::...	GUUUGGUUCUGGGAUGUUUGG	Cleavage	HX034239 Triticum aestivum cv. Chinese Spring root library Triticum aestivum cDNA clone rwhxl14042g11, mRNA sequence	1
tae-miR9662a-3p	HX038081.1	3	14.957	1	21	56	76	UUGAACAUCCCAGAGCCACCG	:::.:::::::::::...	GUUUGGUUCUGGGAUGUUUGG	Cleavage	HX038081 Triticum aestivum cv. Chinese Spring root library Triticum aestivum cDNA clone rwhxl7035m09, mRNA sequence	1
tae-miR9662a-3p	HX180013.1	3	15.826	1	21	41	61	UUGAACAUCCCAGAGCCACCG	:::.:::::::::::...	GUUUGGUUCUGGGAUGUUUGG	Cleavage	HX180013 Triticum aestivum cv. Cranbrook root library Triticum aestivum cDNA clone rwhxt20067n18, mRNA sequence	1
tae-miR9663-5p	HX132788.1	3	19.79	1	21	658	678	AAGCGUAGUCGAACGAAUCUG	.::::::::::::::::.	AGGAUUCGUUCGACUACGUCC	Cleavage	HX132788 Triticum aestivum cv. Halberd root library Triticum aestivum cDNA clone whxr12089g21, mRNA sequence	1
tae-miR9663-5p	HX154973.1	3	19.721	1	21	563	583	AAGCGUAGUCGAACGAAUCUG	.::::::::::::::::.	AGGAUUCGUUCGACUACGUCC	Cleavage	HX154973 Triticum aestivum cv. Halberd root library Triticum aestivum cDNA clone whxs23040j11, mRNA sequence	1
tae-miR9663-5p	HX057507.1	3	10.309	1	21	32	52	AAGCGUAGUCGAACGAAUCUG	::: ::: ::::.::.:::::	CAGCUUCAUUCGGCUGCGCUU	Cleavage	HX057507 Triticum aestivum cv. Norin 4 leaf library Triticum aestivum cDNA clone rwhxn39044f11, mRNA sequence	1
tae-miR9663-5p	HX116591.1	3	17.664	1	21	549	569	AAGCGUAGUCGAACGAAUCUG	.::: ::::::::::::. :	AGGAUCCGUUCGACUACGUCU	Cleavage	HX116591 Triticum aestivum cv. Norin 4 leaf library Triticum aestivum cDNA clone whxq30072i19, mRNA sequence	1
tae-miR9663-5p	HX116590.1	3	17.98	1	21	553	573	AAGCGUAGUCGAACGAAUCUG	.::: ::::::::::::. :	AGGAUCCGUUCGACUACGUCU	Cleavage	HX116590 Triticum aestivum cv. Norin 4 leaf library Triticum aestivum cDNA clone whxq29072i19, mRNA sequence	1
tae-miR9666a-3p	HX162938.1	3	24.754	1	22	412	433	CGGUAGGGCUGUAUGAUGGCGA	::::::..::::::.: ::::	GCGCCAUUGUACAGCUCGACCG	Cleavage	HX162938 Triticum aestivum cv. Halberd root library Triticum aestivum cDNA clone rwhxs7081p21, mRNA sequence	1
tae-miR9666a-3p	HX166932.1	3	21.361	1	22	231	252	CGGUAGGGCUGUAUGAUGGCGA	:: .:.::::.:.:::::.:.:	UCCUCGUCAUGCGGCCCUGCUG	Cleavage	HX166932 Triticum aestivum cv. Cranbrook root library Triticum aestivum cDNA clone rwhxt26014d03, mRNA sequence	1
tae-miR9666a-3p	HX044252.1	3	18.81	1	22	332	353	CGGUAGGGCUGUAUGAUGGCGA	:. ::::::::..:::.::	GGCCUCUCAUACAGUUCUAUCG	Cleavage	HX044252 Triticum aestivum cv. Chinese Spring shoot library Triticum aestivum cDNA clone rwhxm12057g14, mRNA sequence	1
tae-miR9666b-3p	HX128964.1	3	17.654	1	22	251	272	CGGUUGGGCUGUAUGAUGGCGA	::::. ::::::::::::.:	CCGCCGCCAUACAGCCCAAUCU	Cleavage	HX128964 Triticum aestivum cv. Halberd root library Triticum aestivum cDNA clone whxr25062d16, mRNA sequence	1
tae-miR9666b-3p	HX112998.1	3	22.02	1	22	195	216	CGGUUGGGCUGUAUGAUGGCGA	.:::::.::::::.::: .::	CUGCCAUUAUACAGUCCAUUCG	Cleavage	HX112998 Triticum aestivum cv. Norin 4 leaf library Triticum aestivum cDNA clone rwhxq12044f12, mRNA sequence	1
tae-miR9666b-3p	HX185076.1	3	22.02	1	22	218	239	CGGUUGGGCUGUAUGAUGGCGA	.:::::.::::::.::: .::	CUGCCAUUAUACAGUCCAUUCG	Cleavage	HX185076 Triticum aestivum cv. Cranbrook root library Triticum aestivum cDNA clone rwhxu26096b23, mRNA sequence	1
tae-miR9666b-3p	HX198407.1	3	22.02	1	22	237	258	CGGUUGGGCUGUAUGAUGGCGA	.:::::.::::::.::: .::	CUGCCAUUAUACAGUCCAUUCG	Cleavage	HX198407 Triticum aestivum cv. Cranbrook root library Triticum aestivum cDNA clone rwhxu27004n04, mRNA sequence	1
tae-miR9666b-3p	HX152349.1	3	22.157	1	22	325	346	CGGUUGGGCUGUAUGAUGGCGA	.:::::.::::::.::: .::	CUGCCAUUAUACAGUCCAUUCG	Cleavage	HX152349 Triticum aestivum cv. Halberd root library Triticum aestivum cDNA clone rwhxs23026h07, mRNA sequence	1
tae-miR9666b-3p	HX186378.1	3	13.248	1	22	47	68	CGGUUGGGCUGUAUGAUGGCGA	::::::::::::.::::	GUUCCAUCAUACAGCUCAACAU	Cleavage	HX186378 Triticum aestivum cv. Cranbrook root library Triticum aestivum cDNA clone rwhxu30013d01, mRNA sequence	1
tae-miR9666b-3p	HX043408.1	3	24.035	1	22	22	43	CGGUUGGGCUGUAUGAUGGCGA	.:. :::.::::::.::::	GGCUCGACAUGCAGCCCGACCG	Cleavage	HX043408 Triticum aestivum cv. Chinese Spring shoot library Triticum aestivum cDNA clone whxm5027f06, mRNA sequence	1
tae-miR9667-5p	HX137009.1	3	14.794	1	21	32	52	AAAUAUGGCAAACAAUGAAUG	:: :::::::::::. :::::	CAAUCAUUGUUUGCUCUAUUU	Cleavage	HX137009 Triticum aestivum cv. Halberd root library Triticum aestivum cDNA clone whxr30037k09, mRNA sequence	1
tae-miR9667-5p	HX106431.1	3	10.511	1	21	20	40	AAAUAUGGCAAACAAUGAAUG	:::::::::::::.: :::	GAUUCAUUGUUUGCUACAUUA	Cleavage	HX106431 Triticum aestivum cv. Norin 4 leaf library Triticum aestivum cDNA clone rwhxp7050p16, mRNA sequence	1
tae-miR9670-3p	HX028693.1	3	18.024	1	21	165	185	AGGUGGAAUACUUGAAGAAGA	::::::::.::: ::::::	GCUUCUUCAGGUACUCCACCG	Cleavage	HX028693 Triticum aestivum cv. Chinese Spring shoot library Triticum aestivum cDNA clone rwhxk9036n11, mRNA sequence	1
tae-miR9670-3p	HX139128.1	3	18.91	1	21	441	461	AGGUGGAAUACUUGAAGAAGA	:.:::.:::.:::::.::	GUAUUUUCGAGUGUUCCAUCU	Cleavage	HX139128 Triticum aestivum cv. Halberd root library Triticum aestivum cDNA clone whxr2004m03, mRNA sequence	1
tae-miR9670-3p	HX139880.1	3	11.71	1	21	400	420	AGGUGGAAUACUUGAAGAAGA	::.::::.: :::::::.:	AAUUUUUCAGGGAUUCCACUU	Translation	HX139880 Triticum aestivum cv. Halberd root library Triticum aestivum cDNA clone rwhxr7067m17, mRNA sequence	1
tae-miR9670-3p	HX070226.1	3	14.268	1	21	427	447	AGGUGGAAUACUUGAAGAAGA	: ::::: ::::: :.:::::	UGUUCUUGAAGUACUUCACCU	Cleavage	HX070226 Triticum aestivum cv. Norin 4 leaf library Triticum aestivum cDNA clone rwhxn28066o19, mRNA sequence	1
tae-miR9673-5p	HX177877.1	3	14.945	1	20	15	34	UAAGAAGCAAAUAGCACAUG	:::: :::::::: :::::.	CAUGGGCUAUUUGAUUCUUG	Cleavage	HX177877 Triticum aestivum cv. Cranbrook root library Triticum aestivum cDNA clone rwhxt17086l24, mRNA sequence	1
tae-miR9673-5p	HX109689.1	3	10.264	1	20	466	485	UAAGAAGCAAAUAGCACAUG	.:: :.::::::::::::.	UAUCAGUUAUUUGCUUCUUG	Cleavage	HX109689 Triticum aestivum cv. Norin 4 leaf library Triticum aestivum cDNA clone whxq22061c13, mRNA sequence	1
tae-miR9673-5p	HX109690.1	3	10.264	1	20	466	485	UAAGAAGCAAAUAGCACAUG	.:: :.::::::::::::.	UAUCAGUUAUUUGCUUCUUG	Cleavage	HX109690 Triticum aestivum cv. Norin 4 leaf library Triticum aestivum cDNA clone whxq23061c13, mRNA sequence	1
tae-miR9674a-5p	HX055925.1	3	15.01	1	21	2	22	GCAUCAUCCAUCCUACCAUUC	:: ::::::.:::.::.::.	AAAAGGUAGGGUGGGUGGUGU	Cleavage	HX055925 Triticum aestivum cv. Norin 4 leaf library Triticum aestivum cDNA clone rwhxn8028e07, mRNA sequence	1
tae-miR9674a-5p	HX193663.1	3	22.846	1	21	501	521	GCAUCAUCCAUCCUACCAUUC	: :::::::::::::::	CCUAGCUAGGAUGGAUGAUGC	Cleavage	HX193663 Triticum aestivum cv. Cranbrook root library Triticum aestivum cDNA clone rwhxu20023j05, mRNA sequence	1
tae-miR9674a-5p	HX081660.1	3	19.997	1	21	515	535	GCAUCAUCCAUCCUACCAUUC	: :::::::::::::::	CCUAGCUAGGAUGGAUGAUGC	Cleavage	HX081660 Triticum aestivum cv. Norin 4 leaf library Triticum aestivum cDNA clone rwhxo11004m04, mRNA sequence	1
tae-miR9674a-5p	HX175790.1	3	14.563	1	21	323	343	GCAUCAUCCAUCCUACCAUUC	::: :::::::::::: :.	CCAUGAUAGGAUGGAUGACGU	Cleavage	HX175790 Triticum aestivum cv. Cranbrook root library Triticum aestivum cDNA clone rwhxt20022k07, mRNA sequence	1
tae-miR9674a-5p	HX164919.1	3	16.883	1	21	151	171	GCAUCAUCCAUCCUACCAUUC	: .: :: ::::::::::::.	GCGUCGUUGGAUGGAUGAUGU	Cleavage	HX164919 Triticum aestivum cv. Cranbrook root library Triticum aestivum cDNA clone whxt1063b13, mRNA sequence	1
tae-miR9773	HX188680.1	3	20.29	1	24	567	590	UUUGUUUUUAUGUUAUUUUGUGAA	::::::: :::::::.:.::::	GUCACAAAUCAACAUAAGAGCAAA	Cleavage	HX188680 Triticum aestivum cv. Cranbrook root library Triticum aestivum cDNA clone rwhxu15092e24, mRNA sequence	1
tae-miR9773	HX179235.1	3	15.912	1	24	517	540	UUUGUUUUUAUGUUAUUUUGUGAA	: .::::::::::.::..:.:.:.	UGUACAAAAUAACGUAGGAGCGAG	Cleavage	HX179235 Triticum aestivum cv. Cranbrook root library Triticum aestivum cDNA clone whxt24004n03, mRNA sequence	1
tae-miR9773	HX089768.1	3	15.793	1	24	556	578	UUUGUUUUUAUGUUAUUUUGUGAA	:.:.:::::::: ::::::::::	CUUAUAAAAUAAC-UAAAAACAAA	Translation	HX089768 Triticum aestivum cv. Norin 4 leaf library Triticum aestivum cDNA clone rwhxp37062d15, mRNA sequence	1
tae-miR9773	HX177918.1	3	6.268	1	24	126	149	UUUGUUUUUAUGUUAUUUUGUGAA	::.: :::: :: :::::::.:::	UUUAAAAAACAAAAUAAAAAUAAA	Cleavage	HX177918 Triticum aestivum cv. Cranbrook root library Triticum aestivum cDNA clone rwhxt10003m01, mRNA sequence	1
tae-miR9773	HX196041.1	3	17.177	1	24	263	286	UUUGUUUUUAUGUUAUUUUGUGAA	::. ..:.:::::: :::::::.:	UUUCUGAGAUAACAGAAAAACAGA	Translation	HX196041 Triticum aestivum cv. Cranbrook root library Triticum aestivum cDNA clone rwhxu25006l04, mRNA sequence	1
tae-miR9773	HX190382.1	3	9.033	1	24	78	101	UUUGUUUUUAUGUUAUUUUGUGAA	:.::..:::.:::::.::::	AGAAUAAGGUAAUAUAAAGACAAC	Cleavage	HX190382 Triticum aestivum cv. Cranbrook root library Triticum aestivum cDNA clone rwhxu27041g10, mRNA sequence	1
tae-miR9773	HX011538.1	3	9.497	1	24	201	224	UUUGUUUUUAUGUUAUUUUGUGAA	: :.:::::::::: ::: ::::	CUAAUAAAAUAACAUCAAAUCAAA	Cleavage	HX011538 Triticum aestivum cv. Chinese Spring root library Triticum aestivum cDNA clone rwhxj12061c14, mRNA sequence	1
tae-miR9773	HX011568.1	3	9.497	1	24	191	214	UUUGUUUUUAUGUUAUUUUGUGAA	: :.:::::::::: ::: ::::	CUAAUAAAAUAACAUCAAAUCAAA	Cleavage	HX011568 Triticum aestivum cv. Chinese Spring root library Triticum aestivum cDNA clone rwhxj12062c15, mRNA sequence	1
tae-miR9773	HX033865.1	3	9.497	1	24	186	209	UUUGUUUUUAUGUUAUUUUGUGAA	: :.:::::::::: ::: ::::	CUAAUAAAAUAACAUCAAAUCAAA	Cleavage	HX033865 Triticum aestivum cv. Chinese Spring root library Triticum aestivum cDNA clone rwhxl8076f19, mRNA sequence	1
tae-miR9773	HX144032.1	3	13.215	1	24	357	380	UUUGUUUUUAUGUUAUUUUGUGAA	: :: ::::::.:: :::::..::	UGCAAAAAAUAGCAAAAAAAUGAA	Translation	HX144032 Triticum aestivum cv. Halberd root library Triticum aestivum cDNA clone rwhxs21031a06, mRNA sequence	1
tae-miR9773	HX190106.1	3	11.189	1	24	576	599	UUUGUUUUUAUGUUAUUUUGUGAA	.:. ::::::.:::::::.::	CCUAUUAAAUAAUAUAAAAAUAAU	Cleavage	HX190106 Triticum aestivum cv. Cranbrook root library Triticum aestivum cDNA clone rwhxu5010g04, mRNA sequence	1
tae-miR9773	HX150327.1	3	3.009	1	24	445	468	UUUGUUUUUAUGUUAUUUUGUGAA	:: :::::::.:::::: :::	UAAACUAAAUAACGUAAAAAAAAA	Cleavage	HX150327 Triticum aestivum cv. Halberd root library Triticum aestivum cDNA clone whxs24060f15, mRNA sequence	1
tae-miR9773	HX180459.1	3	15.838	1	24	359	382	UUUGUUUUUAUGUUAUUUUGUGAA	::::.: :.:::::::.:.::	AGGACAAGAAAGCAUAAAAGCGAA	Cleavage	HX180459 Triticum aestivum cv. Cranbrook root library Triticum aestivum cDNA clone rwhxt11002o03, mRNA sequence	1
tae-miR9773	U86026.1	3	11.809	1	24	1240	1263	UUUGUUUUUAUGUUAUUUUGUGAA	:. ...::::: :::::::.:::	AUUCUGGAAUAAAAUAAAAAUAAA	Cleavage	Triticum aestivum low-molecular-weight glutenin storage protein mRNA, complete cds	1
tae-miR9773	HX142176.1	3	16.117	1	24	317	339	UUUGUUUUUAUGUUAUUUUGUGAA	:::: .:.:::::: ::::.::::	UUCA-GAGAUAACAGAAAAGCAAA	Translation	HX142176 Triticum aestivum cv. Halberd root library Triticum aestivum cDNA clone rwhxr13050o16, mRNA sequence	1
tae-miR9773	HX132828.1	3	13.289	1	24	112	135	UUUGUUUUUAUGUUAUUUUGUGAA	: ..:.:.::::: :.:::::::	AUGGUAGAGUAACACAGAAACAAA	Translation	HX132828 Triticum aestivum cv. Halberd root library Triticum aestivum cDNA clone rwhxr25089g21, mRNA sequence	1
tae-miR9773	HX145246.1	3	13.289	1	24	113	136	UUUGUUUUUAUGUUAUUUUGUGAA	: ..:.:.::::: :.:::::::	AUGGUAGAGUAACACAGAAACAAA	Translation	HX145246 Triticum aestivum cv. Halberd root library Triticum aestivum cDNA clone rwhxs20032b07, mRNA sequence	1
tae-miR9773	HX169250.1	3	11.75	1	24	342	365	UUUGUUUUUAUGUUAUUUUGUGAA	:::.::::.: :::.:::::	AAACCAAGAUAAUAAAAAGACAAA	Translation	HX169250 Triticum aestivum cv. Cranbrook root library Triticum aestivum cDNA clone rwhxt10092e24, mRNA sequence	1
tae-miR9773	HX156173.1	3	8.296	1	24	714	737	UUUGUUUUUAUGUUAUUUUGUGAA	: :.::::: :.::::::: :::	AUGAUAAAAUUAUAUAAAAAAAAA	Cleavage	HX156173 Triticum aestivum cv. Halberd root library Triticum aestivum cDNA clone whxs28037k10, mRNA sequence	1
tae-miR9773	HX071680.1	3	13.389	1	24	29	52	UUUGUUUUUAUGUUAUUUUGUGAA	: ..:.:.::::: :.:::::::	AUGGUAGAGUAACACAGAAACAAA	Translation	HX071680 Triticum aestivum cv. Norin 4 leaf library Triticum aestivum cDNA clone rwhxn40066p20, mRNA sequence	1
tae-miR9773	HX080066.1	3	13.289	1	24	99	122	UUUGUUUUUAUGUUAUUUUGUGAA	: ..:.:.::::: :.:::::::	AUGGUAGAGUAACACAGAAACAAA	Translation	HX080066 Triticum aestivum cv. Norin 4 leaf library Triticum aestivum cDNA clone rwhxo3006k04, mRNA sequence	1
tae-miR9774	HX137078.1	3	13.391	1	22	11	32	CAAGAUAUUGGGUAUUUCUGUC	::..:::.:::.::: ::::::	GAUGGAAGUACUCAAAAUCUUG	Cleavage	HX137078 Triticum aestivum cv. Halberd root library Triticum aestivum cDNA clone rwhxr24037k10, mRNA sequence	1
tae-miR9774	HX005495.1	3	15.514	1	22	53	74	CAAGAUAUUGGGUAUUUCUGUC	:.::. ::::.:::::::::	AAUAGGUAUACUCAAUAUCUUU	Cleavage	HX005495 Triticum aestivum cv. Chinese Spring shoot library Triticum aestivum cDNA clone rwhxi13071i18, mRNA sequence	1
tae-miR9774	HX121994.1	3	14.781	1	22	97	118	CAAGAUAUUGGGUAUUUCUGUC	:.::. ::::.:::::::::	AAUAGGUAUACUCAAUAUCUUU	Cleavage	HX121994 Triticum aestivum cv. Norin 4 leaf library Triticum aestivum cDNA clone rwhxq1052n15, mRNA sequence	1
tae-miR9774	HX040297.1	3	11.545	1	22	18	39	CAAGAUAUUGGGUAUUUCUGUC	:.::. ::::.:::::::::	AAUAGGUAUACUCAAUAUCUUU	Cleavage	HX040297 Triticum aestivum cv. Chinese Spring shoot library Triticum aestivum cDNA clone rwhxm2015a02, mRNA sequence	1
tae-miR9774	HX001814.1	3	12.909	1	22	29	50	CAAGAUAUUGGGUAUUUCUGUC	:.::. ::::.:::::::::	AAUAGGUAUACUCAAUAUCUUU	Cleavage	HX001814 Triticum aestivum cv. Chinese Spring shoot library Triticum aestivum cDNA clone rwhxi6094c23, mRNA sequence	1
tae-miR9774	HX026590.1	3	12.023	1	22	28	49	CAAGAUAUUGGGUAUUUCUGUC	:.::. ::::.:::::::::	AAUAGGUAUACUCAAUAUCUUU	Cleavage	HX026590 Triticum aestivum cv. Chinese Spring shoot library Triticum aestivum cDNA clone rwhxk17022k07, mRNA sequence	1
tae-miR9774	HX019914.1	3	15.477	1	22	49	70	CAAGAUAUUGGGUAUUUCUGUC	:.::. ::::.:::::::::	AAUAGGUAUACUCAAUAUCUUU	Cleavage	HX019914 Triticum aestivum cv. Chinese Spring shoot library Triticum aestivum cDNA clone rwhxk19016a03, mRNA sequence	1
tae-miR9774	HX005759.1	3	14.781	1	22	65	86	CAAGAUAUUGGGUAUUUCUGUC	:.::. ::::.:::::::::	AAUAGGUAUACUCAAUAUCUUU	Cleavage	HX005759 Triticum aestivum cv. Chinese Spring shoot library Triticum aestivum cDNA clone rwhxi14008j04, mRNA sequence	1
tae-miR9774	HX028535.1	3	12.834	1	22	30	51	CAAGAUAUUGGGUAUUUCUGUC	:.::. ::::.:::::::::	AAUAGGUAUACUCAAUAUCUUU	Cleavage	HX028535 Triticum aestivum cv. Chinese Spring shoot library Triticum aestivum cDNA clone rwhxk10019n06, mRNA sequence	1
tae-miR9774	HX007887.1	3	14.781	1	22	96	117	CAAGAUAUUGGGUAUUUCUGUC	:.::. ::::.:::::::::	AAUAGGUAUACUCAAUAUCUUU	Cleavage	HX007887 Triticum aestivum cv. Chinese Spring shoot library Triticum aestivum cDNA clone rwhxi1036m11, mRNA sequence	1
tae-miR9774	HX007892.1	3	14.744	1	22	74	95	CAAGAUAUUGGGUAUUUCUGUC	:.::. ::::.:::::::::	AAUAGGUAUACUCAAUAUCUUU	Cleavage	HX007892 Triticum aestivum cv. Chinese Spring shoot library Triticum aestivum cDNA clone rwhxi2036m11, mRNA sequence	1
tae-miR9774	HX040600.1	3	12.834	1	22	30	51	CAAGAUAUUGGGUAUUUCUGUC	:.::. ::::.:::::::::	AAUAGGUAUACUCAAUAUCUUU	Cleavage	HX040600 Triticum aestivum cv. Chinese Spring shoot library Triticum aestivum cDNA clone rwhxm5064a16, mRNA sequence	1
tae-miR9774	HX041965.1	3	11.774	1	22	29	50	CAAGAUAUUGGGUAUUUCUGUC	:.::. ::::.:::::::::	AAUAGGUAUACUCAAUAUCUUU	Cleavage	HX041965 Triticum aestivum cv. Chinese Spring shoot library Triticum aestivum cDNA clone rwhxm6093c21, mRNA sequence	1
tae-miR9774	HX106087.1	3	11.774	1	22	29	50	CAAGAUAUUGGGUAUUUCUGUC	:.::. ::::.:::::::::	AAUAGGUAUACUCAAUAUCUUU	Cleavage	HX106087 Triticum aestivum cv. Norin 4 leaf library Triticum aestivum cDNA clone rwhxp24033p10, mRNA sequence	1
tae-miR9774	HX095816.1	3	12.909	1	22	29	50	CAAGAUAUUGGGUAUUUCUGUC	:.::. ::::.:::::::::	AAUAGGUAUACUCAAUAUCUUU	Cleavage	HX095816 Triticum aestivum cv. Norin 4 leaf library Triticum aestivum cDNA clone rwhxp25090h23, mRNA sequence	1
tae-miR9774	HX024467.1	3	15.582	1	22	74	95	CAAGAUAUUGGGUAUUUCUGUC	:.::. ::::.:::::::::	AAUAGGUAUACUCAAUAUCUUU	Cleavage	HX024467 Triticum aestivum cv. Chinese Spring shoot library Triticum aestivum cDNA clone rwhxk4009h01, mRNA sequence	1
tae-miR9774	HX051410.1	3	13.684	1	22	38	59	CAAGAUAUUGGGUAUUUCUGUC	:.::. ::::.:::::::::	AAUAGGUAUACUCAAUAUCUUU	Cleavage	HX051410 Triticum aestivum cv. Norin 4 leaf library Triticum aestivum cDNA clone rwhxn27096a23, mRNA sequence	1
tae-miR9774	HX101342.1	3	13.941	1	22	42	63	CAAGAUAUUGGGUAUUUCUGUC	:.::. ::::.:::::::::	AAUAGGUAUACUCAAUAUCUUA	Cleavage	HX101342 Triticum aestivum cv. Norin 4 leaf library Triticum aestivum cDNA clone rwhxp33086l24, mRNA sequence	1
tae-miR9774	HX101343.1	3	14.713	1	22	46	67	CAAGAUAUUGGGUAUUUCUGUC	:.::. ::::.:::::::::	AAUAGGUAUACUCAAUAUCUUA	Cleavage	HX101343 Triticum aestivum cv. Norin 4 leaf library Triticum aestivum cDNA clone rwhxp34086l24, mRNA sequence	1
tae-miR9774	HX110567.1	3	17.017	1	22	53	74	CAAGAUAUUGGGUAUUUCUGUC	:.::. ::::.:::::::::	AAUAGGUAUACUCAAUAUCUUU	Cleavage	HX110567 Triticum aestivum cv. Norin 4 leaf library Triticum aestivum cDNA clone rwhxq29030d07, mRNA sequence	1
tae-miR9774	HX110566.1	3	17.017	1	22	53	74	CAAGAUAUUGGGUAUUUCUGUC	:.::. ::::.:::::::::	AAUAGGUAUACUCAAUAUCUUU	Cleavage	HX110566 Triticum aestivum cv. Norin 4 leaf library Triticum aestivum cDNA clone rwhxq28030d07, mRNA sequence	1
tae-miR9774	HX063923.1	3	17.06	1	22	52	73	CAAGAUAUUGGGUAUUUCUGUC	:.::. ::::.:::::::::	AAUAGGUAUACUCAAUAUCUUU	Cleavage	HX063923 Triticum aestivum cv. Norin 4 leaf library Triticum aestivum cDNA clone rwhxn37006k04, mRNA sequence	1
tae-miR9774	HX046196.1	3	8.814	1	22	13	34	CAAGAUAUUGGGUAUUUCUGUC	:.::. ::::.:::::::::	AAUAGGUAUACUCAAUAUCUUU	Cleavage	HX046196 Triticum aestivum cv. Chinese Spring shoot library Triticum aestivum cDNA clone rwhxm16072j19, mRNA sequence	1
tae-miR9774	HX066403.1	3	12.023	1	22	28	49	CAAGAUAUUGGGUAUUUCUGUC	:.::. ::::.:::::::::	AAUAGGUAUACUCAAUAUCUUU	Cleavage	HX066403 Triticum aestivum cv. Norin 4 leaf library Triticum aestivum cDNA clone rwhxn17086l24, mRNA sequence	1
tae-miR9774	HX051397.1	3	12.834	1	22	30	51	CAAGAUAUUGGGUAUUUCUGUC	:.::. ::::.:::::::::	AAUAGGUAUACUCAAUAUCUUU	Cleavage	HX051397 Triticum aestivum cv. Norin 4 leaf library Triticum aestivum cDNA clone rwhxn12096a23, mRNA sequence	1
tae-miR9774	HX118759.1	3	15.514	1	22	53	74	CAAGAUAUUGGGUAUUUCUGUC	:.::. ::::.:::::::::	AAUAGGUAUACUCAAUAUCUUU	Cleavage	HX118759 Triticum aestivum cv. Norin 4 leaf library Triticum aestivum cDNA clone rwhxq6069k17, mRNA sequence	1
tae-miR9774	HX091638.1	3	12.834	1	22	30	51	CAAGAUAUUGGGUAUUUCUGUC	:.::. ::::.:::::::::	AAUAGGUAUACUCAAUAUCUUU	Cleavage	HX091638 Triticum aestivum cv. Norin 4 leaf library Triticum aestivum cDNA clone rwhxp33092e23, mRNA sequence	1
tae-miR9774	HX107470.1	3	13.261	1	22	28	49	CAAGAUAUUGGGUAUUUCUGUC	:.::. ::::.:::::::::	AAUAGGUAUACUCAAUAUCUUU	Cleavage	HX107470 Triticum aestivum cv. Norin 4 leaf library Triticum aestivum cDNA clone rwhxq15063a13, mRNA sequence	1
tae-miR9774	HX066173.1	3	11.774	1	22	29	50	CAAGAUAUUGGGUAUUUCUGUC	:.::. ::::.:::::::::	AAUAGGUAUACUCAAUAUCUUU	Cleavage	HX066173 Triticum aestivum cv. Norin 4 leaf library Triticum aestivum cDNA clone rwhxn17070l20, mRNA sequence	1
tae-miR9774	HX101586.1	3	13.684	1	22	38	59	CAAGAUAUUGGGUAUUUCUGUC	:.::. ::::.:::::::::	AAUAGGUAUACUCAAUAUCUUU	Cleavage	HX101586 Triticum aestivum cv. Norin 4 leaf library Triticum aestivum cDNA clone rwhxp33004m04, mRNA sequence	1
tae-miR9774	HX120056.1	3	14.209	1	22	42	63	CAAGAUAUUGGGUAUUUCUGUC	:.::. ::::.:::::::::	AAUAGGUAUACUCAAUAUCUUU	Cleavage	HX120056 Triticum aestivum cv. Norin 4 leaf library Triticum aestivum cDNA clone rwhxq31085l21, mRNA sequence	1
tae-miR9774	HX062119.1	3	15.594	1	22	47	68	CAAGAUAUUGGGUAUUUCUGUC	:.::. ::::.:::::::::	AAUAGGUAUACUCAAUAUCUUU	Cleavage	HX062119 Triticum aestivum cv. Norin 4 leaf library Triticum aestivum cDNA clone rwhxn23072i20, mRNA sequence	1
tae-miR9774	HX075516.1	3	15.519	1	22	46	67	CAAGAUAUUGGGUAUUUCUGUC	:.::. ::::.:::::::::	AAUAGGUAUACUCAAUAUCUUU	Cleavage	HX075516 Triticum aestivum cv. Norin 4 leaf library Triticum aestivum cDNA clone rwhxo19044e12, mRNA sequence	1
tae-miR9774	HX107439.1	3	17.415	1	22	41	62	CAAGAUAUUGGGUAUUUCUGUC	:.::. ::::.:::::::::	AAUAGGUAUACUCAAUAUCUUU	Cleavage	HX107439 Triticum aestivum cv. Norin 4 leaf library Triticum aestivum cDNA clone rwhxq4048a12, mRNA sequence	1
tae-miR9774	HX124310.1	3	15.337	1	22	52	73	CAAGAUAUUGGGUAUUUCUGUC	:.::. ::::.:::::::::	AAUAGGUAUACUCAAUAUCUUU	Cleavage	HX124310 Triticum aestivum cv. Norin 4 leaf library Triticum aestivum cDNA clone rwhxq15065p17, mRNA sequence	1
tae-miR9774	HX112785.1	3	15.213	1	22	56	77	CAAGAUAUUGGGUAUUUCUGUC	:.::. ::::.:::::::::	AAUAGGUAUACUCAAUAUCUUU	Cleavage	HX112785 Triticum aestivum cv. Norin 4 leaf library Triticum aestivum cDNA clone rwhxq29028f07, mRNA sequence	1
tae-miR9774	HX074196.1	3	15.45	1	22	56	77	CAAGAUAUUGGGUAUUUCUGUC	:.::. ::::.:::::::::	AAUAGGUAUACUCAAUAUCUUU	Cleavage	HX074196 Triticum aestivum cv. Norin 4 leaf library Triticum aestivum cDNA clone rwhxo7093c21, mRNA sequence	1
tae-miR9774	HX103309.1	3	15.502	1	22	54	75	CAAGAUAUUGGGUAUUUCUGUC	:.::. ::::.:::::::::	AAUAGGUAUACUCAAUAUCUUU	Cleavage	HX103309 Triticum aestivum cv. Norin 4 leaf library Triticum aestivum cDNA clone rwhxp30035n10, mRNA sequence	1
tae-miR9774	HX108696.1	3	15.338	1	22	57	78	CAAGAUAUUGGGUAUUUCUGUC	:.::. ::::.:::::::::	AAUAGGUAUACUCAAUAUCUUU	Cleavage	HX108696 Triticum aestivum cv. Norin 4 leaf library Triticum aestivum cDNA clone rwhxq7064b15, mRNA sequence	1
tae-miR9774	HX118698.1	3	14.993	1	22	67	88	CAAGAUAUUGGGUAUUUCUGUC	:.::. ::::.:::::::::	AAUAGGUAUACUCAAUAUCUUU	Cleavage	HX118698 Triticum aestivum cv. Norin 4 leaf library Triticum aestivum cDNA clone rwhxq10054k16, mRNA sequence	1
tae-miR9774	HX105806.1	3	14.958	1	22	70	91	CAAGAUAUUGGGUAUUUCUGUC	:.::. ::::.:::::::::	AAUAGGUAUACUCAAUAUCUUU	Cleavage	HX105806 Triticum aestivum cv. Norin 4 leaf library Triticum aestivum cDNA clone rwhxp7017p05, mRNA sequence	1
tae-miR9774	HX100086.1	3	14.72	1	22	75	96	CAAGAUAUUGGGUAUUUCUGUC	:.::. ::::.:::::::::	AAUAGGUAUACUCAAUAUCUUU	Cleavage	HX100086 Triticum aestivum cv. Norin 4 leaf library Triticum aestivum cDNA clone rwhxp33005l02, mRNA sequence	1
tae-miR9774	HX052867.1	3	15.213	1	22	56	77	CAAGAUAUUGGGUAUUUCUGUC	:.::. ::::.:::::::::	AAUAGGUAUACUCAAUAUCUUU	Cleavage	HX052867 Triticum aestivum cv. Norin 4 leaf library Triticum aestivum cDNA clone rwhxn11013c01, mRNA sequence	1
tae-miR9774	HX121088.1	3	14.781	1	22	98	119	CAAGAUAUUGGGUAUUUCUGUC	:.::. ::::.:::::::::	AAUAGGUAUACUCAAUAUCUUU	Cleavage	HX121088 Triticum aestivum cv. Norin 4 leaf library Triticum aestivum cDNA clone rwhxq11068m19, mRNA sequence	1
tae-miR9774	HX099502.1	3	14.717	1	22	76	97	CAAGAUAUUGGGUAUUUCUGUC	:.::. ::::.:::::::::	AAUAGGUAUACUCAAUAUCUUU	Cleavage	HX099502 Triticum aestivum cv. Norin 4 leaf library Triticum aestivum cDNA clone rwhxp16054k16, mRNA sequence	1
tae-miR9774	HX089468.1	3	9.565	1	22	14	35	CAAGAUAUUGGGUAUUUCUGUC	:.::. ::::.:::::::::	AAUAGGUAUACUCAAUAUCUUU	Cleavage	HX089468 Triticum aestivum cv. Norin 4 leaf library Triticum aestivum cDNA clone rwhxp16045d10, mRNA sequence	1
tae-miR9774	HX166405.1	3	13.261	1	22	28	49	CAAGAUAUUGGGUAUUUCUGUC	:.::. ::::.:::::::::	AAUAGGUAUACUCAAUAUCUUU	Cleavage	HX166405 Triticum aestivum cv. Cranbrook root library Triticum aestivum cDNA clone rwhxt16077c17, mRNA sequence	1
tae-miR9774	HX045481.1	3	14.712	1	22	77	98	CAAGAUAUUGGGUAUUUCUGUC	:.::. ::::.:::::::::	AAUAGGUAUACUCAAUAUCUUU	Cleavage	HX045481 Triticum aestivum cv. Chinese Spring shoot library Triticum aestivum cDNA clone rwhxm13055i14, mRNA sequence	1
tae-miR9775	HX197036.1	3	17.909	1	22	414	435	UGUGCGCAAUAAGAUUUUGCUA	: :::::::::.:::.:. ::	CAUCAAAAUCUUGUUGUGUUCA	Cleavage	HX197036 Triticum aestivum cv. Cranbrook root library Triticum aestivum cDNA clone rwhxu8086l24, mRNA sequence	1
tae-miR9777	HX190982.1	3	24.135	1	20	294	313	AGCAAACAUAUCUGAGCACA	: :::.:.::::::::::	GCUCCUCGGGUAUGUUUGCU	Cleavage	HX190982 Triticum aestivum cv. Cranbrook root library Triticum aestivum cDNA clone rwhxu11090g23, mRNA sequence	1
tae-miR9777	HX160452.1	3	24.135	1	20	272	291	AGCAAACAUAUCUGAGCACA	: :::.:.::::::::::	GCUCCUCGGGUAUGUUUGCU	Cleavage	HX160452 Triticum aestivum cv. Halberd root library Triticum aestivum cDNA clone rwhxs4083n21, mRNA sequence	1
tae-miR9778	HX171938.1	3	20.478	1	21	187	207	UGCAUCAUCUCGAACUCGUCG	::::::::: :: :::::::	AGACGAGUUCCAGUUGAUGCA	Translation	HX171938 Triticum aestivum cv. Cranbrook root library Triticum aestivum cDNA clone rwhxt16010h04, mRNA sequence	1
tae-miR9778	HX197146.1	3	22.723	1	21	451	471	UGCAUCAUCUCGAACUCGUCG	: ..:::::.:::::::::.	CAGUGAGUUUGAGAUGAUGUC	Cleavage	HX197146 Triticum aestivum cv. Cranbrook root library Triticum aestivum cDNA clone whxu3004m03, mRNA sequence	1
tae-miR9778	HX196985.1	3	19.004	1	21	339	359	UGCAUCAUCUCGAACUCGUCG	::: ::::::::::::: :.	GGACAAGUUCGAGAUGAUUCG	Cleavage	HX196985 Triticum aestivum cv. Cranbrook root library Triticum aestivum cDNA clone rwhxu3086l23, mRNA sequence	1
tae-miR9778	HX173879.1	3	21.713	1	21	27	47	UGCAUCAUCUCGAACUCGUCG	: ..:::::.:::::::::.	CAGUGAGUUUGAGAUGAUGUC	Cleavage	HX173879 Triticum aestivum cv. Cranbrook root library Triticum aestivum cDNA clone whxt7071i18, mRNA sequence	1
tae-miR9778	HX141396.1	3	20.024	1	21	725	745	UGCAUCAUCUCGAACUCGUCG	: ..:::::.:::::::::.	CAGUGAGUUUGAGAUGAUGUC	Cleavage	HX141396 Triticum aestivum cv. Halberd root library Triticum aestivum cDNA clone whxr23084n24, mRNA sequence	1
tae-miR9778	HX175989.1	3	22.723	1	21	622	642	UGCAUCAUCUCGAACUCGUCG	: ..:::::.:::::::::.	CAGUGAGUUUGAGAUGAUGUC	Cleavage	HX175989 Triticum aestivum cv. Cranbrook root library Triticum aestivum cDNA clone whxt8038k11, mRNA sequence	1
tae-miR9778	HX036028.1	3	22.015	1	21	86	106	UGCAUCAUCUCGAACUCGUCG	: ::: :::::::. ::::::	CCACGUGUUCGAGGAGAUGCA	Cleavage	HX036028 Triticum aestivum cv. Chinese Spring root library Triticum aestivum cDNA clone whxl4024j08, mRNA sequence	1
tae-miR9778	HX105543.1	3	21.959	1	21	321	341	UGCAUCAUCUCGAACUCGUCG	: ::: :::::::. ::::::	CCACGUGUUCGAGGAGAUGCA	Cleavage	HX105543 Triticum aestivum cv. Norin 4 leaf library Triticum aestivum cDNA clone whxp21001p01, mRNA sequence	1
tae-miR9778	HX162839.1	3	23.754	1	21	362	382	UGCAUCAUCUCGAACUCGUCG	: ::: :::::::. ::::::	CCACGUGUUCGAGGAGAUGCA	Cleavage	HX162839 Triticum aestivum cv. Halberd root library Triticum aestivum cDNA clone whxs13066p20, mRNA sequence	1
tae-miR9778	HX005686.1	3	18.209	1	21	199	219	UGCAUCAUCUCGAACUCGUCG	::: :::::::. ::::::	GCACGUGUUCGAGGAGAUGCA	Cleavage	HX005686 Triticum aestivum cv. Chinese Spring shoot library Triticum aestivum cDNA clone whxi12007j02, mRNA sequence	1
tae-miR9778	HX132963.1	3	17.979	1	21	7	27	UGCAUCAUCUCGAACUCGUCG	::: :::::::. ::::::	GCACGUGUUCGAGGAGAUGCA	Cleavage	HX132963 Triticum aestivum cv. Halberd root library Triticum aestivum cDNA clone whxr8090g24, mRNA sequence	1
tae-miR9778	HX073760.1	3	21.668	1	21	217	237	UGCAUCAUCUCGAACUCGUCG	.::: : ::::::::::::	GAGCGACUGCGAGAUGAUGCA	Cleavage	HX073760 Triticum aestivum cv. Norin 4 leaf library Triticum aestivum cDNA clone whxo18030c08, mRNA sequence	1
tae-miR9778	HX140957.1	3	20.591	1	21	214	234	UGCAUCAUCUCGAACUCGUCG	::: :::::::. ::::::	GCACGUGUUCGAGGAGAUGCA	Cleavage	HX140957 Triticum aestivum cv. Halberd root library Triticum aestivum cDNA clone whxr7052n15, mRNA sequence	1
tae-miR9778	HX180973.1	3	20.591	1	21	509	529	UGCAUCAUCUCGAACUCGUCG	::: :::::::. ::::::	GCACGUGUUCGAGGAGAUGCA	Cleavage	HX180973 Triticum aestivum cv. Cranbrook root library Triticum aestivum cDNA clone whxt6049o13, mRNA sequence	1
tae-miR9778	HX172942.1	3	19.817	1	21	311	331	UGCAUCAUCUCGAACUCGUCG	::: :::::::. ::::::	GCACGUGUUCGAGGAGAUGCA	Cleavage	HX172942 Triticum aestivum cv. Cranbrook root library Triticum aestivum cDNA clone whxt26090h24, mRNA sequence	1
tae-miR9781	HX200050.1	3	13.21	1	21	213	233	UUUUGUCACAUAUAAUACAUA	:::::::::::: : ::::::	UAUGUAUUAUAUUUAACAAAA	Cleavage	HX200050 Triticum aestivum cv. Cranbrook root library Triticum aestivum cDNA clone rwhxu11049o14, mRNA sequence	1
tae-miR9781	HX171372.1	3	18.921	1	21	163	183	UUUUGUCACAUAUAAUACAUA	.:: .::::.:::::::::	GGUGGGUUAUGUGUGACAAAU	Cleavage	HX171372 Triticum aestivum cv. Cranbrook root library Triticum aestivum cDNA clone whxt9073g17, mRNA sequence	1
tae-miR9781	HX197830.1	3	22.489	1	21	674	694	UUUUGUCACAUAUAAUACAUA	.:::: :::.:::::...::	GGUGUAGUAUGUGUGAUGGAA	Cleavage	HX197830 Triticum aestivum cv. Cranbrook root library Triticum aestivum cDNA clone whxu20067m17, mRNA sequence	1
tae-miR9781	HX064107.1	3	17.227	1	21	185	205	UUUUGUCACAUAUAAUACAUA	.:::: :::.:::::...::	GGUGUAGUAUGUGUGAUGGAA	Cleavage	HX064107 Triticum aestivum cv. Norin 4 leaf library Triticum aestivum cDNA clone whxn23022k08, mRNA sequence	1
tae-miR9781	HX191243.1	3	17.085	1	21	104	124	UUUUGUCACAUAUAAUACAUA	: :::. ::::: ::::::::	UCUGUGGUAUAUAUGACAAAA	Cleavage	HX191243 Triticum aestivum cv. Cranbrook root library Triticum aestivum cDNA clone rwhxu13010h04, mRNA sequence	1
tae-miR9781	HX005385.1	3	8.411	1	21	274	294	UUUUGUCACAUAUAAUACAUA	::: :::::::::::::	CUAGUACCAUAUGUGACAAAA	Cleavage	HX005385 Triticum aestivum cv. Chinese Spring shoot library Triticum aestivum cDNA clone rwhxi3055i14, mRNA sequence	1
tae-miR9782	HX189243.1	3	9.618	1	24	224	247	GUAUUAGGUUGGUCAAAUUGACGA	:: :::::::::::: :::::.	UCCCCAAUUUGACCAAACUAAUGA	Cleavage	HX189243 Triticum aestivum cv. Cranbrook root library Triticum aestivum cDNA clone rwhxu12044f11, mRNA sequence	1
tae-miR9782	HX101831.1	3	16.585	1	24	298	321	GUAUUAGGUUGGUCAAAUUGACGA	:. :.: : ::::::::::::::	UUCUUAUUCUGACCAACCUAAUAA	Cleavage	HX101831 Triticum aestivum cv. Norin 4 leaf library Triticum aestivum cDNA clone whxp7035m09, mRNA sequence	1
tae-miR9782	HX071302.1	3	10.002	1	24	395	418	GUAUUAGGUUGGUCAAAUUGACGA	:.:: :::..:::..::::::	UAAUUAAAUUGGUCAAUUUAAUAC	Cleavage	HX071302 Triticum aestivum cv. Norin 4 leaf library Triticum aestivum cDNA clone whxn40049p14, mRNA sequence	1

## Sheet: Hubgenes
Hubgenes predicted by cytohubba according to various parameters
Cytohubba parameters	Hubgene in network
MCC	tae-miR1122b-3p
DMNC	tae-miR167b (TCONS_00149543)
MNC	tae-miR167b (TCONS_00149543)
Degree	tae-miR1122b-3p
EPC	tae-miR1133
BottleNeck	tae-miR1127b-3p, tae-miR1130-3p, HX078896.1
Ecentricity	tae-miR1127b-3p
Closeness	tae-miR1133
Radiality	tae-miR1127b-3p
Betweeness	tae-miR1127b-3p
Stress	tae-miR1127b-3p
Clustering Coefficient	tae-miR167b (TCONS_00149543)

## Sheet: tae-miR164
Target genes and their description of the miRNA tae-miR164
miRNA_Acc.	Target_Acc.	Description of mRNA
tae-miR164	HX177748.1	XP_020198650.1NAC domain-containing protein 21/22-like isoform X1
tae-miR164	HX149616.1	XP_020188633.1NAC domain-containing protein 21/22-like
tae-miR164	HX176580.1	XP_020168413.1NAC domain-containing protein 92-like
tae-miR164	HX101352.1	---NA---
tae-miR164	HX101353.1	---NA---
tae-miR164	HX155656.1	XP_020178299.1NDR1/HIN1-like protein 12
tae-miR164	HX189884.1	XP_020178299.1NDR1/HIN1-like protein 12
tae-miR164	HX156573.1	XP_020178299.1NDR1/HIN1-like protein 12
tae-miR164	HX022526.1	---NA---
tae-miR164	HX132105.1	CBH32667.1Transcription factor S-II domain containing protein, expressed
tae-miR164	HX161755.1	BAJ88689.1predicted protein
tae-miR164	HX136518.1	XP_020174781.1protein NRT1/ PTR FAMILY 8.5-like isoform X1
tae-miR164	HX114932.1	XP_020197474.1peptidyl-prolyl cis-trans isomerase FKBP53
tae-miR164	HX161280.1	XP_020175202.1putative F-box only protein 9
tae-miR164	HX152812.1	XP_020190593.1putative disease resistance RPP13-like protein 3
tae-miR164	HX095786.1	XP_020194867.1phytosulfokines 2
tae-miR164	HX075211.1	XP_020194867.1phytosulfokines 2
tae-miR164	HX152812.1	XP_020190593.1putative disease resistance RPP13-like protein 3

## Sheet: tae-miR5175-5p
Target genes and their description of the miRNA tae-miR5175-5p
miRNA	mRNA	Description of mRNA
tae-miR5175-5p	HX039628.1	AGX45478.1monodehydroasorbate reductase
tae-miR5175-5p	HX010785.1	AGX45478.1monodehydroasorbate reductase
tae-miR5175-5p	HX038154.1	AGX45478.1monodehydroasorbate reductase
tae-miR5175-5p	HX027855.1	AGX45478.1monodehydroasorbate reductase
tae-miR5175-5p	HX044329.1	AGX45478.1monodehydroasorbate reductase
tae-miR5175-5p	HX029961.1	AGX45478.1monodehydroasorbate reductase
tae-miR5175-5p	HX034450.1	AGX45478.1monodehydroasorbate reductase
tae-miR5175-5p	HX044335.1	AGX45478.1monodehydroasorbate reductase
tae-miR5175-5p	HX138502.1	AGX45478.1monodehydroasorbate reductase
tae-miR5175-5p	HX001397.1	AGX45478.1monodehydroasorbate reductase
tae-miR5175-5p	HX034220.1	AGX45478.1monodehydroasorbate reductase
tae-miR5175-5p	HX001395.1	AGX45478.1monodehydroasorbate reductase
tae-miR5175-5p	HX001396.1	AGX45478.1monodehydroasorbate reductase
tae-miR5175-5p	HX133395.1	AGX45478.1monodehydroasorbate reductase
tae-miR5175-5p	HX192621.1	AGX45478.1monodehydroasorbate reductase
tae-miR5175-5p	HX178634.1	AGX45478.1monodehydroasorbate reductase
tae-miR5175-5p	HX149647.1	AGX45478.1monodehydroasorbate reductase
tae-miR5175-5p	HX139764.1	AGX45478.1monodehydroasorbate reductase
tae-miR5175-5p	HX163944.1	AGX45478.1monodehydroasorbate reductase
tae-miR5175-5p	HX191961.1	AGX45478.1monodehydroasorbate reductase

## Sheet: tae-miR1127a
Target genes and their description of the miRNA tae-miR1127a
miRNA_Acc.	Target_Acc.	Description of mRNA
tae-miR1127a	HX083149.1	EMS48745.1NAC domain-containing protein 78
tae-miR1127a	HX082660.1	EMS45592.1hypothetical protein TRIUR3_05960
tae-miR1127a	HX133337.1	AAL07816.1NBS-LRR-like protein
tae-miR1127a	HX174790.1	XP_020178390.1cell number regulator 2-like
tae-miR1127a	HX037638.1	EMS56139.1ABC transporter B family member 4
tae-miR1127a	HX013154.1	---NA---
tae-miR1127a	HX085041.1	XP_020181708.1peroxidase 70-like
tae-miR1127a	HX119966.1	EMS50650.1Peroxidase 70
tae-miR1127a	HX200252.1	BAK07113.1predicted protein
tae-miR1127a	HX058324.1	EMS50650.1Peroxidase 70
tae-miR1127a	HX045484.1	EMS50650.1Peroxidase 70
tae-miR1127a	HX045483.1	EMS50650.1Peroxidase 70
tae-miR1127a	HX075017.1	---NA---
tae-miR1127a	HX039628.1	---NA---
tae-miR1127a	HX010785.1	AGX45478.1monodehydroasorbate reductase
tae-miR1127a	HX027855.1	AGX45478.1monodehydroasorbate reductase
tae-miR1127a	HX038154.1	AGX45478.1monodehydroasorbate reductase
tae-miR1127a	HX044329.1	AGX45478.1monodehydroasorbate reductase
tae-miR1127a	HX034450.1	AGX45478.1monodehydroasorbate reductase
tae-miR1127a	HX029961.1	AGX45478.1monodehydroasorbate reductase
tae-miR1127a	HX044335.1	AGX45478.1monodehydroasorbate reductase
tae-miR1127a	HX138502.1	AGX45478.1monodehydroasorbate reductase
tae-miR1127a	HX001397.1	AGX45478.1monodehydroasorbate reductase
tae-miR1127a	HX034220.1	AGX45478.1monodehydroasorbate reductase
tae-miR1127a	HX001395.1	AGX45478.1monodehydroasorbate reductase
tae-miR1127a	HX001396.1	AGX45478.1monodehydroasorbate reductase
tae-miR1127a	HX133395.1	AGX45478.1monodehydroasorbate reductase
tae-miR1127a	HX192621.1	AGX45478.1monodehydroasorbate reductase
tae-miR1127a	HX178634.1	AGX45478.1monodehydroasorbate reductase
tae-miR1127a	HX149647.1	AGX45478.1monodehydroasorbate reductase
tae-miR1127a	HX139764.1	AGX45478.1monodehydroasorbate reductase
tae-miR1127a	HX163944.1	AGX45478.1monodehydroasorbate reductase
tae-miR1127a	HX191961.1	AGX45478.1monodehydroasorbate reductase
tae-miR1127a	HX018670.1	XP_015626714.1RNA-binding protein 42
tae-miR1127a	HX183069.1	XP_020189852.1transcription factor bHLH30-like
tae-miR1127a	HX174646.1	---NA---
tae-miR1127a	HX192768.1	XP_020158346.1RNA-binding protein 42-like
tae-miR1127a	HX084811.1	XP_020187356.1proteinase inhibitor PSI-1.2-like
tae-miR1127a	HX179752.1	---NA---
tae-miR1127a	HX133337.1	AAL07816.1NBS-LRR-like protein
