# Supplementary material for: Genome-wide identification and characterization of Puccinia striiformis-responsive lncRNAs in Triticum aestivum
Source: Front Plant Sci. 2023 Aug 15;14:1120898. doi: 10.3389/fpls.2023.1120898 (PMC10465180; doi:10.3389/fpls.2023.1120898)
Supplement: Supplementary file 5 [file Table_12.xlsx]

## Sheet: Sheet1
Gene ontology terms enriched in the target genes of the identified lncRNAs.
	Biological processes
GO-id	GO-term	#Seqs	Seqs
GO:0009987	cellular process	296	HX137912.1, HX077503.1, HX197488.1, HX128346.1, HX163944.1, HX174817.1, HX195804.1, HX095786.1, HX155008.1, HX142207.1, HX001395.1, HX119966.1, HX165450.1, HX191300.1, HX177918.1, HX180013.1, HX059620.1, HX165277.1, HX166081.1, HX081714.1, HX201259.1, HX164899.1, U32428.1, HX200172.1, HX189147.1, HX185076.1, HX141396.1, HX027855.1, HX154973.1, HX198407.1, HX036028.1, HX162839.1, HX170532.1, HX134…
GO:0008152	metabolic process	213	HX077503.1, HX137912.1, HX128346.1, HX195804.1, HX174817.1, HX105905.1, HX155008.1, HX119966.1, HX165450.1, HX179013.1, HX177918.1, HX180013.1, HX059620.1, HX166081.1, HX201259.1, HX164899.1, U32428.1, HX200172.1, HX189147.1, HX185076.1, HX154973.1, HX036028.1, HX162839.1, HX198407.1, HX170532.1, HX150913.1, HX187886.1, HX137535.1, HX073760.1, HX162938.1, HX176410.1, HX174756.1, HX105904.1, HX049…
GO:0050896	response to stimulus	111	HX124234.1, HX114534.1, HX052028.1, HX197488.1, HX034450.1, HX163944.1, HX105905.1, HX095786.1, HX189421.1, HX001395.1, HX034220.1, HX119966.1, HX155656.1, HX156573.1, HX177918.1, HX185193.1, HX166081.1, HX201259.1, HX147556.1, HX159779.1, HX166932.1, HX175790.1, HX133337.1, HX096989.1, HX027855.1, HX050194.1, HX129533.1, HX187886.1, HX073113.1, HX088090.1, HX150992.1, HX110380.1, HX183115.1, HX1…
GO:0065007	biological regulation	94	HX197488.1, HX195804.1, HX001814.1, HX095786.1, HX170513.1, HX165450.1, HX179013.1, HX097576.1, HX177918.1, HX183534.1, HX073147.1, HX180013.1, HX007892.1, HX166081.1, HX189707.1, HX040297.1, HX147556.1, HX196041.1, HX164899.1, HX190842.1, HX041436.1, HX141439.1, HX166932.1, HX134007.1, HX028627.1, HX132096.1, HX141396.1, HX194201.1, HX010666.1, HX142675.1, HX150060.1, HX148754.1, HX145049.1, HX1…
GO:0050789	regulation of biological process	73	HX197488.1, HX195804.1, HX095786.1, HX170513.1, HX165450.1, HX179013.1, HX177918.1, HX183534.1, HX073147.1, HX180013.1, HX166081.1, HX189707.1, HX147556.1, HX196041.1, HX164899.1, HX190842.1, HX041436.1, HX141439.1, HX166932.1, HX134007.1, HX028627.1, HX132096.1, HX142675.1, HX010666.1, HX150060.1, HX148754.1, HX145049.1, HX146207.1, HX073113.1, HX187886.1, HX132105.1, HX178754.1, HX088090.1, HX0…
GO:0051179	localization	60	HX152715.1, HX197488.1, HX145958.1, HX185399.1, HX188755.1, HX174941.1, HX097576.1, HX183534.1, HX180013.1, HX124111.1, HX200050.1, HX167660.1, HX165277.1, HX081714.1, HX031754.1, HX201259.1, HX196041.1, HX022105.1, HX131009.1, HX165177.1, HX190842.1, HX169705.1, HX141396.1, HX194201.1, HX142675.1, HX010666.1, HX133294.1, HX160435.1, HX135769.1, HX175989.1, HX077648.1, HX173879.1, HX152638.1, HX1…
GO:0098754	detoxification	31	HX114535.1, HX138502.1, HX114534.1, HX085041.1, HX034450.1, HX163944.1, HX178634.1, HX001395.1, HX130946.1, HX034220.1, HX001396.1, HX119966.1, HX001397.1, HX044329.1, HX185193.1, HX192621.1, HX058324.1, HX139764.1, HX010785.1, HX045484.1, HX039628.1, HX045483.1, HX133395.1, HX029961.1, HX038154.1, HX027855.1, HX044335.1, HX195592.1, HX149647.1, HX128964.1, HX191961.1
GO:0023052	signaling	23	HX190842.1, HX166932.1, HX197488.1, HX134007.1, HX149535.1, HX095786.1, HX152886.1, HX150060.1, HX109690.1, HX131867.1, HX177918.1, HX075211.1, HX183534.1, HX073114.1, HX166081.1, HX073113.1, HX188680.1, HX109689.1, HX088090.1, HX147556.1, HX174124.1, HX142176.1, HX196041.1
GO:0032502	developmental process	20	HX099908.1, HX097426.1, HX181010.1, HX095786.1, HX141692.1, HX145049.1, HX090982.1, HX058337.1, HX075211.1, HX185224.1, HX134762.1, HX124111.1, HX167853.1, HX166081.1, HX088090.1, HX147556.1, HX073760.1, HX142176.1, HX192937.1, HX196041.1
GO:0048518	positive regulation of biological process	20	HX148497.1, HX195804.1, HX132096.1, HX174756.1, HX170513.1, HX152886.1, HX174466.1, HX131867.1, HX165450.1, HX151512.1, HX175345.1, HX135132.1, HX058337.1, HX197036.1, HX189707.1, HX178754.1, HX187577.1, HX147556.1, HX192937.1, HX091236.1
GO:0032501	multicellular organismal process	16	HX099908.1, HX097426.1, HX181010.1, HX145049.1, HX090982.1, HX058337.1, HX134762.1, HX124111.1, HX197036.1, HX167853.1, HX166081.1, HX088090.1, HX147556.1, HX201259.1, HX073760.1, HX192937.1
GO:0048519	negative regulation of biological process	12	HX190842.1, HX148497.1, HX183534.1, HX197488.1, HX180013.1, HX084811.1, HX132105.1, HX147556.1, HX175345.1, HX091236.1, HX149841.1, HX164899.1
GO:0044419	biological process involved in interspecies interaction between organisms	10	HX041436.1, HX167394.1, HX028627.1, HX105905.1, HX187886.1, HX156457.1, HX201259.1, HX155656.1, HX189884.1, HX156573.1
GO:0022414	reproductive process	9	HX090982.1, HX058337.1, HX097426.1, HX181010.1, HX200050.1, HX147556.1, HX073760.1, HX201259.1, HX192937.1
GO:0000003	reproduction	9	HX090982.1, HX058337.1, HX097426.1, HX181010.1, HX200050.1, HX147556.1, HX073760.1, HX201259.1, HX192937.1
GO:0040007	growth	8	HX099908.1, HX097426.1, HX134762.1, HX124111.1, HX167853.1, HX088090.1, HX147556.1, HX192937.1
GO:0040011	locomotion	5	HX190842.1, HX183534.1, HX197488.1, HX142176.1, HX196041.1
GO:0016032	viral process	4	HX041436.1, HX167394.1, HX028627.1, HX187886.1
GO:0002376	immune system process	2	HX185224.1, HX197036.1
GO:0051703	biological process involved in intraspecies interaction between organisms	2	HX142176.1, HX196041.1
	Molecular functions
GO-id	GO-term	#Seqs	Seqs
GO:0005488	binding	297	HX077503.1, HX137912.1, HX163944.1, HX195804.1, HX095786.1, HX001395.1, HX119966.1, HX165450.1, HX174941.1, HX179013.1, HX074196.1, HX049759.1, HX166081.1, HX164899.1, HX159779.1, U32428.1, HX200172.1, HX101342.1, HX141396.1, HX027855.1, HX154973.1, HX036028.1, HX162839.1, HX037638.1, HX183563.1, HX150913.1, HX187886.1, HX137535.1, HX088090.1, HX073760.1, HX065974.1, HX171755.1, HX028535.1, HX181…
GO:0003824	catalytic activity	293	HX077503.1, HX137912.1, HX128346.1, HX197488.1, HX163944.1, HX174817.1, HX105905.1, HX155008.1, HX001395.1, HX119966.1, HX174941.1, HX179013.1, HX074196.1, HX059620.1, HX166081.1, HX049759.1, U32428.1, HX101342.1, HX200172.1, HX189147.1, HX141396.1, HX027855.1, HX154973.1, HX036028.1, HX162839.1, HX150913.1, HX183563.1, HX088090.1, HX065974.1, HX162938.1, HX176410.1, HX028535.1, HX171755.1, HX089…
GO:0140657	ATP-dependent activity	66	HX170225.1, HX103309.1, HX001814.1, HX074196.1, HX007892.1, HX066173.1, HX108696.1, HX189707.1, HX040297.1, HX118759.1, HX101342.1, HX132096.1, HX141396.1, HX194201.1, HX091786.1, HX100086.1, HX056029.1, HX118698.1, HX175989.1, HX173879.1, HX037638.1, HX150913.1, HX107439.1, HX112785.1, HX005759.1, HX051410.1, HX110567.1, HX045481.1, HX065974.1, HX091638.1, HX101586.1, HX028535.1, HX089468.1, HX0…
GO:0005215	transporter activity	25	HX150470.1, HX185399.1, HX188755.1, HX177715.1, HX108009.1, HX093371.1, HX097576.1, HX136518.1, HX165277.1, HX031754.1, HX196041.1, HX131009.1, HX071302.1, HX169705.1, HX194201.1, HX197146.1, HX141396.1, HX133294.1, HX141807.1, HX175989.1, HX077648.1, HX173879.1, HX037638.1, HX157433.1, HX103484.1
GO:0098772	molecular function regulator	18	HX019914.1, HX026590.1, HX095816.1, HX028535.1, HX001814.1, HX095786.1, HX007887.1, HX174073.1, HX060134.1, HX075211.1, HX084811.1, HX007892.1, HX040297.1, HX191243.1, HX005759.1, HX110567.1, HX110566.1, HX040600.1
GO:0045182	translation regulator activity	16	HX145246.1, HX041436.1, HX028627.1, HX132828.1, HX005686.1, HX132963.1, HX140957.1, HX080066.1, HX172942.1, HX036028.1, HX162839.1, HX167394.1, HX180973.1, HX187886.1, HX105543.1, HX071680.1
GO:0140110	transcription regulator activity	14	HX150992.1, HX195804.1, HX174756.1, HX170513.1, HX201525.1, HX165450.1, HX151512.1, HX146207.1, HX183069.1, HX073147.1, HX073146.1, HX171361.1, HX132105.1, HX187577.1
GO:0016209	antioxidant activity	11	HX045484.1, HX114535.1, HX114534.1, HX185193.1, HX085041.1, HX058324.1, HX045483.1, HX195592.1, HX128964.1, HX130946.1, HX119966.1
GO:0005198	structural molecule activity	9	HX112998.1, HX126501.1, HX198407.1, HX174997.1, HX152349.1, HX125443.1, HX185076.1, HX201581.1, HX183858.1
GO:0045735	nutrient reservoir activity	4	U86025.1, U86029.1, U86026.1, U86027.1
GO:0003774	cytoskeletal motor activity	2	HX091786.1, HX147625.1
GO:0140104	molecular carrier activity	1	HX152715.1
GO:0044183	protein folding chaperone	1	HX183115.1
	Cellular Components
GO-id	GO-term	#Seqs	Seqs
GO:0110165	cellular anatomical entity	377	HX077503.1, HX163944.1, HX128346.1, HX197488.1, HX195804.1, HX174817.1, HX105905.1, HX095786.1, HX142207.1, HX001395.1, HX119966.1, HX165450.1, HX174941.1, HX156573.1, HX191300.1, HX177918.1, HX074196.1, HX180013.1, HX165277.1, HX049759.1, HX081714.1, HX201259.1, HX164899.1, U32428.1, HX101342.1, HX189147.1, HX185076.1, HX141396.1, HX027855.1, HX036028.1, HX162839.1, HX047338.1, HX198407.1, HX170…
GO:0032991	protein-containing complex	65	HX145246.1, HX173729.1, HX185399.1, HX176643.1, HX132963.1, HX191300.1, HX139518.1, HX180013.1, HX200050.1, HX176619.1, HX165277.1, HX201581.1, HX133818.1, HX189707.1, HX201259.1, HX147556.1, HX194411.1, HX041436.1, HX169705.1, HX174997.1, HX132828.1, HX028627.1, HX132096.1, HX185076.1, HX056029.1, HX158036.1, HX036028.1, HX162839.1, HX198407.1, HX170532.1, HX152638.1, HX150913.1, HX187886.1, HX1…
