# Supplementary material for: Genome-wide identification and characterization of Puccinia striiformis-responsive lncRNAs in Triticum aestivum
Source: Front Plant Sci. 2023 Aug 15;14:1120898. doi: 10.3389/fpls.2023.1120898 (PMC10465180; doi:10.3389/fpls.2023.1120898)
Supplement: Supplementary file 6 [file Table_13.xlsx]

## Sheet: Kobas-kegg-mRNA
Statistics of the KEGG pathways involved in the target genes of the identified lncRNAs
Term	Database	ID	Input number	Background number	P-Value	Corrected P-Value	Input	Hyperlink	Enrich_ratio	Cluster	Cluster_size	Cluster_P-Value_median
Ascorbate and aldarate metabolism	KEGG PATHWAY	osa00053	20	52	3.38004e-19	2.53503e-17	HX163944.1|HX044329.1|HX029961.1|HX027855.1|HX001395.1|HX039628.1|HX138502.1|HX149647.1|HX010785.1|HX192621.1|HX133395.1|HX191961.1|HX139764.1|HX034220.1|HX178634.1|HX001396.1|HX038154.1|HX034450.1|HX044335.1|HX001397.1	http://www.genome.jp/kegg-bin/show_pathway?osa00053/osa:4346299%09red	0.384615	NA	NA	0.00082937
Carbon fixation in photosynthetic organisms	KEGG PATHWAY	osa00710	22	77	1.10417e-18	4.14062e-17	HX165056.1|HX119660.1|HX117667.1|HX148840.1|HX122218.1|HX152326.1|HX160712.1|HX137078.1|HX117174.1|HX049832.1|HX107243.1|HX049833.1|HX139507.1|HX099452.1|HX107190.1|HX160497.1|HX106255.1|HX095466.1|HX132883.1|HX104550.1|HX110657.1|HX067422.1	http://www.genome.jp/kegg-bin/show_pathway?osa00710/osa:4352016%09red/osa:4325211%09red/osa:4344564%09red/osa:4342210%09red/osa:4335330%09red/osa:4324717%09red/osa:4351966%09red	0.285714	1	10	2.11092e-11
Metabolic pathways	KEGG PATHWAY	osa01100	94	2290	8.76227e-15	2.19057e-13	HX130919.1|HX188614.1|HX001396.1|HX174073.1|HX085041.1|HX178634.1|HX173879.1|HX034450.1|HX099452.1|HX090950.1|HX149647.1|HX150258.1|HX095466.1|HX027855.1|HX170893.1|HX138502.1|HX146258.1|HX133395.1|HX125513.1|HX197830.1|HX081271.1|HX122218.1|HX010785.1|HX191961.1|HX175989.1|HX079692.1|HX190692.1|HX034220.1|HX136150.1|HX156627.1|HX130404.1|HX045483.1|HX163179.1|HX038154.1|HX043865.1|HX107190.1|HX1…	http://www.genome.jp/kegg-bin/show_pathway?osa01100/osa:4332375%09red/osa:4332376%09red/osa:4324764%09red/osa:4330716%09red/osa:4344564%09red/osa:4338546%09red/osa:4331839%09red/osa:4350218%09red/osa:4349804%09red/osa:4335330%09red/osa:4337257%09red/osa:4346299%09red/osa:4342210%09red/osa:4325739%09red/osa:9270004%09red/osa:4341248%09red/osa:4338791%09red/osa:4335627%09red/osa:4346159%09red/osa:9…	0.041048	1	10	2.11092e-11
Arginine biosynthesis	KEGG PATHWAY	osa00220	13	34	6.44876e-13	1.20914e-11	HX160712.1|HX104550.1|HX110657.1|HX067422.1|HX119660.1|HX107190.1|HX117174.1|HX160497.1|HX106255.1|HX095466.1|HX117667.1|HX122218.1|HX107243.1	http://www.genome.jp/kegg-bin/show_pathway?osa00220/osa:4342210%09red	0.382353	1	10	2.11092e-11
Alanine, aspartate and glutamate metabolism	KEGG PATHWAY	osa00250	14	52	4.41774e-12	6.6266e-11	HX160712.1|HX104550.1|HX110657.1|HX067422.1|HX119660.1|HX107190.1|HX117174.1|HX160497.1|HX106255.1|HX095466.1|HX117667.1|HX122218.1|HX107243.1|HX050147.1	http://www.genome.jp/kegg-bin/show_pathway?osa00250/osa:4324764%09red/osa:4342210%09red	0.269231	1	10	2.11092e-11
2-Oxocarboxylic acid metabolism	KEGG PATHWAY	osa01210	14	54	6.819e-12	8.52375e-11	HX160712.1|HX104550.1|HX110657.1|HX067422.1|HX119660.1|HX107190.1|HX117174.1|HX160497.1|HX106255.1|HX095466.1|HX117667.1|HX122218.1|HX191243.1|HX107243.1	http://www.genome.jp/kegg-bin/show_pathway?osa01210/osa:4350218%09red/osa:4342210%09red	0.259259	1	10	2.11092e-11
Glyoxylate and dicarboxylate metabolism	KEGG PATHWAY	osa00630	15	76	3.53994e-11	3.79279e-10	HX160712.1|HX104550.1|HX110657.1|HX067422.1|HX119660.1|HX107190.1|HX117174.1|HX160497.1|HX106255.1|HX049832.1|HX095466.1|HX117667.1|HX122218.1|HX107243.1|HX049833.1	http://www.genome.jp/kegg-bin/show_pathway?osa00630/osa:4351966%09red/osa:4342210%09red/osa:4352016%09red	0.197368	1	10	2.11092e-11
Carbon metabolism	KEGG PATHWAY	osa01200	25	271	5.42903e-11	5.08972e-10	HX165056.1|HX119660.1|HX117667.1|HX148840.1|HX122218.1|HX152326.1|HX160712.1|HX137078.1|HX117174.1|HX049832.1|HX107243.1|HX049833.1|HX139507.1|HX099452.1|HX107190.1|HX160497.1|HX106255.1|HX095466.1|HX152638.1|HX132883.1|HX120193.1|HX104550.1|HX110657.1|HX067422.1|HX190382.1	http://www.genome.jp/kegg-bin/show_pathway?osa01200/osa:4352016%09red/osa:4325211%09red/osa:4344564%09red/osa:4342210%09red/osa:4346159%09red/osa:4339846%09red/osa:4335330%09red/osa:4324717%09red/osa:9270715%09red/osa:4351966%09red	0.0922509	1	10	2.11092e-11
Glycine, serine and threonine metabolism	KEGG PATHWAY	osa00260	14	68	9.80465e-11	8.17054e-10	HX160712.1|HX104550.1|HX110657.1|HX067422.1|HX119660.1|HX107190.1|HX117174.1|HX160497.1|HX106255.1|HX095466.1|HX117667.1|HX190382.1|HX122218.1|HX107243.1	http://www.genome.jp/kegg-bin/show_pathway?osa00260/osa:4342210%09red/osa:9270715%09red	0.205882	1	10	2.11092e-11
Tropane, piperidine and pyridine alkaloid biosynthesis	KEGG PATHWAY	osa00960	10	28	5.30345e-10	3.97759e-09	HX120067.1|HX079692.1|HX083610.1|HX112736.1|HX081271.1|HX090950.1|HX112710.1|HX112726.1|HX190692.1|HX121133.1	http://www.genome.jp/kegg-bin/show_pathway?osa00960/osa:4332375%09red/osa:4332376%09red/osa:4351037%09red	0.357143	NA	NA	0.00082937
Phagosome	KEGG PATHWAY	osa04145	13	81	6.70941e-09	4.5746e-08	HX160435.1|HX145958.1|HX196041.1|HX142176.1|HX171755.1|HX049520.1|HX185224.1|HX088090.1|HX183563.1|HX137093.1|HX174941.1|HX135769.1|HX103080.1	http://www.genome.jp/kegg-bin/show_pathway?osa04145/osa:4329132%09red/osa:4339450%09red/osa:4335732%09red/osa:4339322%09red/osa:4331272%09red/osa:4330693%09red	0.160494	2	2	1.06877e-05
Biosynthesis of amino acids	KEGG PATHWAY	osa01230	19	238	9.43513e-08	5.89695e-07	HX160712.1|HX104550.1|HX067422.1|HX165056.1|HX119660.1|HX107190.1|HX117174.1|HX160497.1|HX106255.1|HX137078.1|HX095466.1|HX117667.1|HX190382.1|HX122218.1|HX132883.1|HX191243.1|HX107243.1|HX152326.1|HX110657.1	http://www.genome.jp/kegg-bin/show_pathway?osa01230/osa:4325211%09red/osa:4344564%09red/osa:4350218%09red/osa:4335330%09red/osa:9270715%09red/osa:4342210%09red	0.0798319	1	10	2.11092e-11
Biosynthesis of secondary metabolites	KEGG PATHWAY	osa01110	43	1177	5.21724e-06	3.00995e-05	HX120067.1|HX165056.1|HX081271.1|HX117667.1|HX122218.1|HX152326.1|HX160712.1|HX085041.1|HX045484.1|HX112736.1|HX190692.1|HX119966.1|HX050147.1|HX137078.1|HX112726.1|HX063076.1|HX107243.1|HX049833.1|HX045483.1|HX077217.1|HX083610.1|HX107190.1|HX090950.1|HX160497.1|HX079692.1|HX106255.1|HX119660.1|HX095466.1|HX152638.1|HX049832.1|HX132883.1|HX191243.1|HX058324.1|HX120193.1|HX104550.1|HX110657.1|HX0…	http://www.genome.jp/kegg-bin/show_pathway?osa01110/osa:9269832%09red/osa:4332375%09red/osa:4332376%09red/osa:4324764%09red/osa:4341248%09red/osa:4334792%09red/osa:4335091%09red/osa:4344564%09red/osa:4351966%09red/osa:4346159%09red/osa:9266653%09red/osa:4339846%09red/osa:4351037%09red/osa:4338791%09red/osa:4350218%09red/osa:4335330%09red/osa:4328842%09red/osa:4342210%09red/osa:4325211%09red/osa:4…	0.0365336	1	10	2.11092e-11
Endocytosis	KEGG PATHWAY	osa04144	12	150	2.13687e-05	0.000114475	HX160435.1|HX145958.1|HX192937.1|HX149535.1|HX171755.1|HX049520.1|HX183115.1|HX185224.1|HX183563.1|HX174941.1|HX135769.1|HX103080.1	http://www.genome.jp/kegg-bin/show_pathway?osa04144/osa:4334545%09red/osa:4339450%09red/osa:4329228%09red/osa:4339322%09red/osa:4332413%09red	0.08	2	2	1.06877e-05
Monobactam biosynthesis	KEGG PATHWAY	osa00261	4	12	0.000123972	0.000619858	HX130404.1|HX150258.1|HX156627.1|HX013015.1	http://www.genome.jp/kegg-bin/show_pathway?osa00261/osa:4334073%09red	0.333333	3	4	0.00362464
mRNA surveillance pathway	KEGG PATHWAY	osa03015	9	110	0.000193548	0.000907254	HX160282.1|HX079968.1|HX099201.1|HX080045.1|HX099326.1|HX072019.1|HX136744.1|HX077503.1|HX077135.1	http://www.genome.jp/kegg-bin/show_pathway?osa03015/osa:9268632%09red/osa:4340228%09red	0.0818182	NA	NA	0.00082937
Nitrogen metabolism	KEGG PATHWAY	osa00910	5	34	0.000480433	0.00211956	HX128703.1|HX172390.1|HX136150.1|HX185757.1|HX188614.1	http://www.genome.jp/kegg-bin/show_pathway?osa00910/osa:4349804%09red/osa:9270004%09red	0.147059	NA	NA	0.00082937
Selenocompound metabolism	KEGG PATHWAY	osa00450	4	19	0.000549271	0.00228863	HX130404.1|HX150258.1|HX156627.1|HX013015.1	http://www.genome.jp/kegg-bin/show_pathway?osa00450/osa:4334073%09red	0.210526	3	4	0.00362464
Proteasome	KEGG PATHWAY	osa03050	6	64	0.00117831	0.00465121	HX189707.1|HX191300.1|HX139518.1|HX133818.1|HX135132.1|HX132096.1	http://www.genome.jp/kegg-bin/show_pathway?osa03050/osa:4340166%09red/osa:4331035%09red/osa:4333335%09red/osa:4332553%09red	0.09375	NA	NA	0.00082937
Biosynthesis of unsaturated fatty acids	KEGG PATHWAY	osa01040	4	28	0.00197876	0.00742036	HX120193.1|HX148196.1|HX185661.1|HX043865.1	http://www.genome.jp/kegg-bin/show_pathway?osa01040/osa:4335627%09red/osa:4339846%09red	0.142857	4	3	0.0447133
AGE-RAGE signaling pathway in diabetic complications	KEGG PATHWAY	osa04933	3	13	0.00226861	0.00810219	HX196041.1|HX142176.1|HX088090.1	http://www.genome.jp/kegg-bin/show_pathway?osa04933/osa:4329132%09red/osa:4331272%09red/osa:4330693%09red	0.230769	NA	NA	0.00082937
Purine metabolism	KEGG PATHWAY	osa00230	6	93	0.00670002	0.0225128	HX197036.1|HX050147.1|HX150258.1|HX013015.1|HX130404.1|HX156627.1	http://www.genome.jp/kegg-bin/show_pathway?osa00230/osa:4334073%09red/osa:4336412%09red/osa:4324764%09red	0.0645161	3	4	0.00362464
Sulfur metabolism	KEGG PATHWAY	osa00920	4	41	0.00690393	0.0225128	HX130404.1|HX150258.1|HX156627.1|HX013015.1	http://www.genome.jp/kegg-bin/show_pathway?osa00920/osa:4334073%09red	0.097561	3	4	0.00362464
Basal transcription factors	KEGG PATHWAY	osa03022	4	47	0.0107014	0.0334419	HX132828.1|HX071680.1|HX080066.1|HX145246.1	http://www.genome.jp/kegg-bin/show_pathway?osa03022/osa:4348554%09red	0.0851064	NA	NA	0.00082937
Vitamin B6 metabolism	KEGG PATHWAY	osa00750	2	13	0.0257858	0.0773575	HX137912.1|HX190382.1	http://www.genome.jp/kegg-bin/show_pathway?osa00750/osa:4324597%09red/osa:9270715%09red	0.153846	NA	NA	0.00082937
Fatty acid metabolism	KEGG PATHWAY	osa01212	4	75	0.0447133	0.128981	HX120193.1|HX148196.1|HX185661.1|HX043865.1	http://www.genome.jp/kegg-bin/show_pathway?osa01212/osa:4335627%09red/osa:4339846%09red	0.0533333	4	3	0.0447133
Fatty acid biosynthesis	KEGG PATHWAY	osa00061	3	46	0.0496691	0.13797	HX148196.1|HX185661.1|HX043865.1	http://www.genome.jp/kegg-bin/show_pathway?osa00061/osa:4335627%09red	0.0652174	4	3	0.0447133
